# Supplementary material for: miRNA Signatures in Sera of Patients with Active Pulmonary Tuberculosis
Source: PLoS One. 2013 Nov 21;8(11):e80149. doi: 10.1371/journal.pone.0080149 (PMC3836984; doi:10.1371/journal.pone.0080149)
Supplement: Table S1 — Details on subjects included in pooled and individual specimens analyzed in the study. H: healthy controls; LTBI: latent tuberculosis infection; PTB: pulmonary active tuberculosis; EPTB: active extra-pulmonary tuberculosis; OPI: other pulmonary infections; PTB/HIV: PTB in HIV-positive. SD: standard deviation. (XLSX) [file pone.0080149.s001.xlsx]

## Sheet: Table S1
Table S1
Population	Sample type	Category	male/female ratio	Country of birth (WHO region)	mean age	SD
TBnew	Pooled specimens	H1	5/5	10 Europe, 0 non-Europe	19.7	0.6
		H2	5/5	9 Europe, 1 non-Europe	22.7	4.7
		LTBI1	5/5	6 Europe, 4 non-Europe	45.5	16.8
		LTBI2	5/5	4 Europe, 6 non-Europe	38.5	9.9
		PTB1	5/5	5 Europe, 5 non-Europe	33.1	12.7
		PTB2	5/5	7 Europe, 3 non-Europe	36.4	11.6
		EPTB	3/5	3 Europe, 5 non-Europe	49.9	24.1
		OPI	6/4	8 Europe, 2 non-Europe	67	8.7
	Individual specimens	H	9/9	18 Europe, 0 non-Europe	21.8	5.8
		PTB	9/9	10 Europe, 8 non-Europe	38.5	15.4
TB CHILD	Pooled specimens	H1	5/5	10 Africa	23.4	4.1
		H2	5/5	10 Africa	21.4	4.5
		H3	5/5	10 Africa	22.7	3.7
		H4	5/5	10 Africa	20.2	2.7
		PTB2	5/5	10 Africa	35.1	11.0
		PTB3	5/5	10 Africa	24.2	10.6
		PTB4	5/5	10 Africa	38.1	10.3
		PTB/HIV1	5/5	10 Africa	38.0	9.9
		PTB/HIV2	5/5	10 Africa	20.9	16.3
		PTB/HIV3	5/5	10 Africa	35.3	6.6
		PTB/HIV4	5/5	10 Africa	37.1	6.6
	Individual specimens	H	5/5	10 Africa	23.7	4.1
		PTB	7/3	10 Africa	29.8	16.3
