# Supplementary material for: miRNA Signatures in Sera of Patients with Active Pulmonary Tuberculosis
Source: PLoS One. 2013 Nov 21;8(11):e80149. doi: 10.1371/journal.pone.0080149 (PMC3836984; doi:10.1371/journal.pone.0080149)
Supplement: Table S2 — Comparison of the Ct values among the four miRNAs detected in both array A and array B types between different populations ( TBnew , TB CHILD ) and different specimens ( individual sera , pooled sera ). Mean Ct values are reported together with the standard deviation after quantile normalization. (XLSX) [file pone.0080149.s002.xlsx]

## Sheet: Table S2
Table S2
	miRNA	Array A		Array B
		Pools	Individuals	Pools	Individuals
TBnew	ath-miR159a	35.0 ± 0.0	35.0 ± 0.0	35.0 ± 0.0	35.0 ± 0.0
	MammU6	26.09 ± 2.18	24.92 ± 2.81	24.47 ± 3.97	23.99 ± 3.43
	RNU44	35.0 ± 0.0	35.0 ± 0.0	35.0 ± 0.0	35.0 ± 0.0
	RNU48	33.74 ± 1.52	33.63 ± 1.77	33.24 ± 1.93	33.41 ± 1.63
TB CHILD	ath-miR159a	35.0 ± 0.0	35.0 ± 0.0	35.0 ± 0.0	35.0 ± 0.0
	MammU6	24.76 ± 1.05	27.25 ± 1.66	24.93 ± 1.45	27.24 ± 2.54
	RNU44	35.0 ± 0.0	35.0 ± 0.0	35.0 ± 0.0	35.0 ± 0.0
	RNU48	31.34 ± 1.45	33.54 ± 1.70	31.66 ± 1.02	33.89 ± 1.33
All	ath-miR159a	35.0 ± 0.0	35.0 ± 0.0	35.0 ± 0.0	35.0 ± 0.0
	MammU6	25.32 ± 1.73	25.73 ± 2.70	24.74 ± 2.76	25.15 ± 3.49
	RNU44	35.0 ± 0.0	35.0 ± 0.0	35.0 ± 0.0	35.0 ± 0.0
	RNU48	32.35 ± 1.89	33.60 ± 1.73	32.32 ± 1.65	33.58 ± 1.53
