# Supplementary material for: miRNA Signatures in Sera of Patients with Active Pulmonary Tuberculosis
Source: PLoS One. 2013 Nov 21;8(11):e80149. doi: 10.1371/journal.pone.0080149 (PMC3836984; doi:10.1371/journal.pone.0080149)
Supplement: Table S3 — Normalized Ct values obtained from individual and pooled specimens after quantile normalization. (XLSX) [file pone.0080149.s003.xlsx]

## Sheet: Table S3
Table S3
			TBnew																																				TB CHILD
			H - individuals																		PTB - individuals																		H - individuals										PTB - individuals
	miRNA	Array	122	123	125	126	130	138	139	140	117	144	145	146	147	154	201	343	344	124	105	106	112	116	16	209	211	229	41	78	86	89	75	44	51	82	96	115	1	2	3	4	5	6	7	8	9	10	1
1	ath-miR159a-4373390	A	35	35	35	35	35	35	35	35	35	35	35	35	35	35	35	35	35	35	35	35	35	35	35	35	35	35	35	35	35	35	35	35	35	35	35	35	35	35	35	35	35	35	35	35	35	35	35
2	has-miR-155-4395459	A	35	25.5801	32.043	35	31.8725	35	35	20.2667	35	18.6259	35	18.6259	32.5594	32.3294	24.3177	33.5968	31.5753	35	32.6339	17.3249	21.973	35	35	17.3249	35	21.973	20.2667	32.3294	32.6339	31.7207	18.6259	26.718	28.3147	32.8114	31.7207	31.1664	31.8725	29.1359	30.1136	35	35	35	32.5594	29.577	30.5956	35	32.7559
3	hsa-let-7a-4373169	A	35	35	35	35	35	35	35	35	35	35	35	35	35	35	35	35	35	35	35	35	35	35	35	35	35	35	35	35	35	35	35	35	35	34.5149	35	35	35	35	35	35	35	35	35	35	35	35	35
4	hsa-let-7b-4395446	A	30.5956	30.7055	28.3147	29.9042	30.5956	28.1652	27.5496	29.6717	30.5956	32.179	31.9559	29.4787	31.2903	29.7915	29.9042	29.2629	28.4808	29.577	30.8127	29.577	29.4787	30.3029	31.9559	30.9231	30.4872	30.3919	35	29.382	31.7207	30.4872	35	35	35	29.9042	29.9993	30.205	29.6717	35	35	35	30.3919	32.2514	28.7727	35	30.3029	35	30.1136
5	hsa-let-7c-4373167	A	30.9231	34.1297	34.5925	33.8507	33.6383	35	35	32.4151	35	34.4725	35	33.9385	34.6227	32.8662	35	34.3765	33.9788	35	35	34.9777	33.8507	35	35	34.7513	35	33.5051	35	34.3504	35	33.73	35	35	35	35	35	34.1753	32.5594	35	35	35	30.8127	32.3294	35	35	32.179	35	35
6	hsa-let-7d-4395394	A	29.7915	30.5956	30.3919	31.5753	30.7055	29.4787	35	30.3919	30.8127	31.7207	35	32.1221	30.4872	30.3029	29.9993	30.1136	30.5956	35	33.3785	32.5594	30.5956	30.1136	30.205	31.2903	32.8114	30.8127	30.5956	32.8662	32.3294	31.9559	32.6995	31.2903	30.9231	30.5956	30.4872	30.9231	32.043	31.5753	31.7207	31.8022	29.1359	29.7915	30.3919	35	28.64	28.9097	32.043
7	hsa-let-7e-4395517	A	29.02	28.7727	27.1874	28.1652	28.64	28.7727	28.4808	30.4872	29.02	29.7915	31.2111	30.1136	28.4808	29.02	28.9097	27.0099	28.64	35	32.7559	32.2514	30.3029	29.577	29.7915	28.7727	29.1359	29.02	30.8127	29.02	31.2111	29.577	30.8127	35	35	28.3147	28.1652	26.8619	30.3029	31.1218	29.02	29.2629	27.6967	27.8589	27.3721	28.7727	27.8589	27.5496	32.6995
8	hsa-let-7f-4373164	A	35	35	35	35	35	35	35	35	35	35	35	35	35	35	35	35	35	35	35	34.5149	35	32.9331	35	35	35	35	35	35	35	35	35	35	35	35	35	35	35	35	35	35	35	35	35	35	35	35	35
9	hsa-let-7g-4395393	A	35	31.8022	34.0868	32.4151	32.3294	35	35	32.043	33.8507	33.3785	35	33.8163	31.394	32.6339	32.8662	30.9231	32.043	35	35	31.7207	33.9788	31.4859	33.324	33.102	32.7559	33.0472	35	33.4665	35	33.9385	35	35	35	31.7207	31.1218	30.3919	31.5753	35	35	35	32.2514	32.5594	33.324	35	30.7055	30.3919	35
10	hsa-miR-1-4395333	A	35	34.9049	35	35	35	35	35	35	35	35	35	35	35	35	35	35	35	35	35	33.7714	35	35	35	34.7421	34.0164	35	35	35	35	35	35	35	35	35	35	35	32.9823	35	35	35	35	35	35	35	35	35	35
11	hsa-miR-100-4373160	A	31.5753	33.324	35	33.102	35	35	35	35	32.3294	34.3205	30.5956	34.3205	34.1297	35	33.2508	33.8163	35	35	35	32.8114	30.8127	32.179	32.6995	34.6227	34.7194	33.2508	35	34.1753	35	35	34.0164	35	35	34.5925	34.1753	33.3785	35	35	35	30.8127	31.9559	35	35	35	35	35	35
12	hsa-miR-101-4395364	A	35	32.4911	32.9331	32.2514	35	35	35	32.6339	33.5968	32.9331	35	35	33.7714	35	32.2514	32.4151	33.73	35	35	35	33.8946	33.5461	35	33.0472	33.8507	35	35	33.6898	35	33.0472	33.5051	35	35	33.3785	32.8662	33.6383	35	35	35	35	35	35	35	35	35	35	35
13	hsa-miR-103-4373158	A	35	35	35	35	35	35	35	35	35	35	35	35	35	35	35	35	35	35	35	35	35	35	35	35	35	35	35	35	35	35	35	35	35	35	35	35	35	35	35	35	35	35	35	35	35	35	35
14	hsa-miR-105-4395278	A	25.1746	23.905	25.8843	24.3177	25.5801	25.7219	35	25.3831	24.9723	26.0837	25.3831	25.8843	24.6932	25.3831	25.3831	25.1746	26.5885	26.3961	25.8843	24.9723	25.5801	25.8843	25.1746	25.7219	25.8843	25.5801	26.2473	25.5801	25.7219	26.5885	25.8843	25.7219	25.1746	25.1746	25.5801	24.9723	27.6967	26.8619	29.1359	29.1359	26.0837	26.718	26.0837	26.5885	25.3831	26.0837	26.3961
15	hsa-miR-106a-4395280	A	35	29.382	31.2111	29.9993	31.1218	35	35	35	30.1136	31.0161	30.8127	30.7055	30.1136	30.4872	31.2111	29.6717	31.0161	29.382	30.5956	28.7727	30.205	30.205	28.9097	31.8725	30.9231	31.8725	29.2629	30.4872	30.3029	30.205	31.5753	29.577	29.4787	31.0161	29.577	29.7915	28.4808	28.9097	29.382	29.4787	28.64	28.7727	28.64	35	31.9559	35	29.2629
16	hsa-miR-106b-4373155	A	35	34.5149	35	35	35	35	35	32.4911	35	35	35	35	35	35	35	34.9049	35	35	35	35	35	35	35	34.9653	35	35	35	35	35	35	35	35	35	35	35	35	35	35	35	35	35	35	35	35	35	35	35
17	hsa-miR-107-4373154	A	35	34.551	35	34.7855	35	35	35	35	35	34.3504	35	34.1297	33.4665	35	34.0164	35	35	35	35	34.9753	35	35	35	33.4123	34.5149	35	35	35	35	34.3205	35	35	35	35	35	34.0164	35	35	31.2111	35	35	35	35	35	35	35	35
18	hsa-miR-10a-4373153	A	35	35	35	35	35	35	35	35	35	35	35	35	35	35	35	35	35	35	35	35	35	33.73	35	35	35	35	35	35	35	35	35	35	35	35	35	35	35	35	35	35	35	35	35	35	35	35	35
19	hsa-miR-10b-4395329	A	35	31.0161	29.2629	28.64	35	35	35	29.382	32.7559	33.324	29.4787	31.2111	29.6717	30.7055	32.0826	31.0161	30.7055	35	31.6543	33.8163	29.9042	31.8022	30.9231	28.1652	30.7055	27.1874	35	33.9788	28.3147	29.4787	27.6967	35	35	34.6717	32.043	32.179	26.0837	35	35	35	35	35	35	35	35	35	26.0837
20	hsa-miR-122-4395356	A	35	35	35	35	35	35	35	35	35	35	35	35	35	35	35	35	34.3205	35	35	33.6898	35	35	35	35	35	35	35	35	35	35	35	35	35	35	35	35	35	35	35	35	35	35	35	35	35	35	35
21	hsa-miR-124-4373295	A	35	35	35	34.493	35	35	35	35	35	33.1493	35	35	35	35	35	35	35	30.3919	35	34.7421	35	35	35	35	35	35	35	34.2837	35	35	35	35	35	35	35	35	35	35	35	35	35	35	35	35	35	35	35
22	hsa-miR-125a-3p-4395310	A	32.043	34.6227	33.8163	30.3029	31.9559	29.2629	35	35	33.4123	34.0868	31.2903	33.1493	34.3205	33.1493	33.8507	34.4725	32.6339	28.7727	33.9385	34.9915	35	32.6995	33.6383	31.6543	33.2033	34.3205	35	32.7559	32.7559	32.4911	35	31.8725	32.3294	33.5461	35	31.5753	35	35	35	35	35	35	33.3785	35	30.3919	31.1218	35
23	hsa-miR-125a-5p-4395309	A	35	34.4725	34.1753	32.8114	35	35	35	35	35	34.5149	35	34.7194	35	35	35	34.1297	33.2508	35	33.6383	34.6717	35	35	35	34.3205	33.73	32.9823	35	35	35	35	33.6898	32.4151	35	35	33.7714	34.2148	32.2514	35	35	32.1221	35	35	32.6339	35	35	35	31.1218
24	hsa-miR-125b-4373148	A	26.2473	25.1746	25.5801	25.5801	27.1874	25.3831	26.718	26.718	25.8843	25.5801	26.8619	26.718	26.0837	26.8619	25.8843	25.3831	25.7219	25.5801	27.3721	26.718	25.8843	25.5801	25.7219	25.3831	26.2473	25.3831	26.5885	26.0837	27.1874	25.8843	26.3961	26.8619	26.2473	26.8619	26.8619	21.973	26.718	27.5496	27.8589	26.5885	25.1746	26.8619	26.2473	28.1652	25.1746	26.3961	26.2473
25	hsa-miR-126-4395339	A	35	32.7559	33.4123	31.6543	32.179	35	35	35	32.2514	31.2903	31.7207	33.8507	30.8127	30.8127	35	31.394	31.8022	35	32.2514	34.9365	32.4151	33.8163	31.2903	34.6717	31.8725	35	35	30.8127	32.043	31.1218	35	33.2508	32.2514	31.5753	31.394	35	35	35	35	30.9231	35	32.6339	33.102	35	35	35	35
26	hsa-miR-127-3p-4373147	A	35	35	35	35	35	35	35	35	35	35	35	35	35	35	35	35	35	35	35	35	35	35	35	35	35	35	35	35	35	35	35	35	35	35	35	35	35	35	35	35	35	35	35	35	35	35	35
27	hsa-miR-127-5p-4395340	A	35	33.7714	34.3504	33.324	35	35	35	35	33.73	34.0164	35	34.8037	32.6995	32.6995	35	33.7714	32.9331	35	33.2508	33.0472	33.6383	32.7559	35	33.6383	32.5594	33.324	35	33.5051	35	35	32.9823	35	35	32.8662	33.2033	35	35	35	35	35	35	35	32.8662	35	35	35	35
28	hsa-miR-128-4395327	A	35	35	35	35	35	35	35	35	35	35	35	35	35	35	35	35	35	35	35	35	35	35	35	35	35	35	35	35	35	35	35	35	35	35	35	35	35	35	35	35	31.8725	35	35	35	35	35	35
29	hsa-miR-129-3p-4373297	A	35	35	35	35	35	35	35	35	35	35	35	35	35	35	35	35	35	35	35	35	35	35	35	35	35	35	35	35	35	35	35	35	35	35	35	35	35	35	35	35	35	35	35	35	35	35	35
30	hsa-miR-129-5p-4373171	A	31.0161	32.6995	33.0472	33.4123	33.2508	35	35	35	35	33.8163	35	33.73	33.2508	31.0161	35	31.4859	32.8114	35	33.6898	33.2033	33.8163	32.2514	35	34.0164	32.3294	33.3785	35	34.0868	35	33.6383	35	32.9823	35	31.8022	32.179	32.4151	31.9559	30.3029	35	31.0161	31.394	29.4787	31.0161	35	35	35	35
31	hsa-miR-130a-4373145	A	35	33.102	33.9385	33.0472	34.493	35	35	35	35	33.8946	35	34.0868	34.493	35	35	32.9823	33.4123	35	32.6995	32.8662	33.5051	32.043	31.8725	34.4725	34.0868	34.2446	31.1218	33.324	35	34.4489	33.9788	35	35	34.4019	34.0438	30.8127	35	29.6717	35	35	31.5753	35	30.5956	35	35	35	35
32	hsa-miR-130b-4373144	A	35	34.5794	35	34.5149	35	35	35	35	35	33.4123	35	33.2033	35	35	35	35	35	35	35	34.2148	35	35	35	33.3785	35	35	35	35	35	35	35	35	35	35	35	35	35	35	35	35	35	35	35	35	35	35	35
33	hsa-miR-132-4373143	A	35	34.0438	33.3785	32.6339	34.2837	35	35	35	35	33.6383	32.043	32.4151	34.5794	35	32.4151	34.3205	32.4911	35	35	34.1297	34.0164	33.7714	32.9331	32.6995	35	32.3294	35	31.8022	35	35	31.7207	35	35	35	35	34.2446	35	35	35	35	35	35	35	35	32.6995	35	35
34	hsa-miR-133a-4395357	A	35	35	35	35	35	35	35	35	35	35	35	35	35	35	35	35	35	35	35	35	35	35	35	35	35	35	35	35	35	35	35	35	35	35	35	35	35	35	35	35	35	35	35	35	35	35	35
35	hsa-miR-133b-4395358	A	35	34.8359	35	34.4489	35	31.2111	35	35	35	32.8662	35	34.5149	35	35	35	35	35	35	35	35	35	35	35	35	35	35	35	35	35	35	35	35	35	35	35	35	35	35	35	35	35	35	35	35	35	35	35
36	hsa-miR-134-4373299	A	35	35	35	35	35	35	35	35	35	35	35	35	34.4019	35	35	35	35	35	35	35	35	35	35	35	35	35	35	35	35	35	35	35	35	35	35	35	35	35	35	35	35	35	35	35	35	35	35
37	hsa-miR-135a-4373140	A	35	35	35	35	35	35	35	35	35	35	35	35	35	35	35	35	35	35	35	35	35	35	35	35	35	35	35	35	35	35	35	35	35	35	35	35	35	35	35	35	35	35	35	35	35	35	35
38	hsa-miR-135b-4395372	A	35	35	35	35	35	35	35	35	35	35	35	35	35	35	35	35	35	35	35	35	35	35	35	35	35	35	35	35	35	35	35	35	35	35	35	35	35	35	35	35	35	35	35	35	35	35	35
39	hsa-miR-136-4373173	A	35	35	35	35	35	35	35	35	35	35	35	35	35	35	35	35	35	35	35	35	35	35	35	35	35	35	35	35	35	35	35	35	35	35	35	35	35	35	35	35	35	35	35	35	35	35	35
40	hsa-miR-137-4373301	A	35	35	35	35	35	35	35	35	35	35	35	34.5925	35	35	35	35	35	35	35	34.8864	35	35	35	35	35	35	35	35	35	33.5461	35	35	35	35	35	33.4665	35	35	35	35	35	35	35	35	35	35	35
41	hsa-miR-138-4395395	A	35	35	32.3294	35	33.8163	35	35	35	35	34.2148	35	34.6227	35	35	35	35	35	35	35	35	35	35	35	33.9385	32.1221	35	35	35	35	35	35	35	35	35	35	35	35	35	35	35	27.0099	35	35	35	30.8127	35	35
42	hsa-miR-139-3p-4395424	A	31.8022	31.2903	31.5753	31.2111	30.3029	29.9042	35	29.2629	29.577	30.5956	29.6717	30.4872	31.5753	35	31.0161	31.8725	32.7559	30.4872	33.102	33.5968	31.4859	31.394	32.2514	29.1359	30.5956	32.043	35	30.7055	31.1218	31.8725	29.6717	30.4872	35	31.4859	32.8114	30.4872	35	35	31.9559	35	31.2903	35	31.8725	35	29.02	35	35
43	hsa-miR-139-5p-4395400	A	35	34.2837	34.493	34.3765	34.4725	35	35	35	33.5461	34.5925	35	31.8022	33.6898	35	33.4665	33.8507	34.0438	35	32.8114	33.1493	33.3785	33.9788	33.4123	33.8946	34.3504	33.73	35	34.0164	35	34.0868	32.4151	35	35	34.4725	35	33.0472	35	35	35	35	35	35	35	35	32.8114	35	35
44	hsa-miR-140-3p-4395345	A	35	32.9331	33.5968	34.2446	33.5461	35	35	35	35	34.1753	35	31.1218	32.2514	32.043	32.7559	32.043	34.0164	29.6717	33.5051	30.5956	32.6995	35	33.73	32.6339	33.9788	33.8163	35	34.3765	35	33.8163	32.9331	35	35	32.043	32.6339	32.6339	35	35	35	35	35	35	35	35	31.5753	35	35
45	hsa-miR-140-5p-4373374	A	35	35	35	35	35	35	35	35	35	35	35	35	35	35	35	34.7855	35	35	35	35	35	35	35	35	35	35	35	35	35	35	35	35	35	35	35	35	35	35	35	35	35	35	35	35	35	35	35
46	hsa-miR-141-4373137	A	28.4808	26.8619	28.64	27.1874	29.1359	30.3029	35	30.3029	28.64	28.3147	28.9097	30.3919	27.3721	27.5496	29.4787	25.5801	28.9097	30.7055	28.9097	27.1874	28.3147	26.8619	28.3147	29.577	28.7727	28.4808	30.9231	28.7727	29.577	29.9042	31.4859	28.7727	27.0099	27.6967	27.1874	26.2473	29.382	28.3147	28.7727	29.577	27.1874	28.1652	27.6967	35	31.8022	29.382	29.7915
47	hsa-miR-142-3p-4373136	A	35	32.5594	35	33.73	33.8507	35	35	35	31.394	34.1297	35	33.0472	34.0164	32.1221	34.1753	33.5461	34.1753	35	35	32.1221	32.1221	35	32.1221	33.5051	35	33.4665	35	35	35	34.1753	33.8163	35	35	33.8163	33.6898	33.8946	35	35	35	35	35	35	35	35	32.7559	35	35
48	hsa-miR-142-5p-4395359	A	35	33.8163	34.1297	33.3785	35	35	35	35	31.5753	34.6374	35	33.3785	34.3504	35	32.6995	33.5051	35	35	35	32.4911	35	32.8662	35	34.1297	34.493	32.8662	35	35	35	35	33.8507	35	35	34.1753	35	35	35	35	31.8725	35	32.043	35	31.8022	35	31.2903	35	32.2514
49	hsa-miR-143-4395360	A	35	34.6717	35	34.1753	35	35	35	35	33.7714	35	35	35	35	35	35	34.3504	35	35	35	34.9455	35	35	35	33.8163	35	35	35	35	35	35	35	35	35	35	35	35	35	35	30.9231	35	35	35	35	35	35	35	35
50	hsa-miR-145-4395389	A	35	30.3919	31.1218	31.8725	35	29.6717	28.021	35	30.4872	29.577	31.0161	30.205	35	35	31.8725	34.7421	29.7915	28.1652	31.2903	31.1218	31.9559	30.8127	29.9042	29.02	29.577	31.4859	31.4859	29.6717	35	29.1359	30.4872	32.7559	35	35	35	32.7559	35	35	35	35	35	35	35	35	31.1218	31.0161	35
51	hsa-miR-146a-4373132	A	27.1874	25.3831	26.2473	25.1746	26.718	25.1746	24.9723	26.2473	26.2473	25.8843	26.2473	26.8619	26.718	26.5885	26.0837	26.0837	25.3831	24.6932	27.5496	27.0099	27.0099	25.3831	26.5885	24.9723	26.3961	27.0099	25.5801	26.5885	27.8589	26.3961	26.718	26.3961	25.7219	25.8843	27.5496	25.1746	26.5885	26.3961	25.1746	26.2473	24.3177	25.8843	23.905	25.5801	24.6932	25.1746	26.5885
52	hsa-miR-146b-3p-4395472	A	35	35	35	35	35	35	35	35	35	35	35	35	35	35	35	35	35	35	35	35	35	35	35	35	35	35	35	35	35	35	35	35	32.043	35	35	35	35	35	35	35	35	35	35	35	35	35	35
53	hsa-miR-146b-5p-4373178	A	29.6717	29.1359	30.3029	30.5956	29.9042	29.382	35	29.1359	30.7055	29.4787	30.7055	29.2629	29.9993	29.6717	29.2629	30.205	29.4787	28.4808	31.1218	30.4872	29.382	29.9993	30.1136	29.7915	29.9993	29.7915	29.4787	31.2111	30.7055	30.8127	30.3029	35	35	30.205	29.9042	28.7727	30.3919	29.2629	30.205	30.1136	29.7915	30.4872	28.4808	28.021	28.021	27.3721	30.3919
54	hsa-miR-147-4373131	A	35	35	35	34.6875	35	35	35	35	35	35	35	35	35	35	35	35	35	35	35	35	35	35	35	35	35	35	35	35	35	35	35	35	35	35	35	35	35	35	35	35	35	35	35	35	35	35	35
55	hsa-miR-147b-4395373	A	35	35	35	35	35	35	35	35	35	35	35	35	35	35	35	35	35	35	35	35	35	35	35	35	35	35	35	35	35	35	35	35	35	35	35	35	35	35	35	35	35	35	35	35	35	35	35
56	hsa-miR-148a-4373130	A	35	31.9559	32.7559	33.1493	33.102	35	35	35	35	32.4911	31.1218	31.7207	32.1221	35	35	32.8114	32.2514	35	30.4872	30.1136	35	32.6339	35	31.2111	31.394	32.5594	35	31.394	35	32.8114	32.179	31.9559	30.3029	32.6995	31.9559	31.8725	35	35	35	32.5594	35	35	32.3294	35	35	35	32.4151
57	hsa-miR-148b-4373129	A	35	33.6898	35	34.8037	33.1493	35	35	35	35	34.5794	35	35	34.5149	35	35	33.1493	35	35	35	34.979	34.0438	33.1493	35	34.6374	35	33.9788	35	34.5149	35	35	35	35	35	33.5968	32.5594	35	31.2903	32.1221	35	35	35	31.2903	32.043	35	35	35	35
58	hsa-miR-149-4395366	A	35	35	35	35	35	35	35	35	35	35	35	35	35	35	35	35	35	35	35	35	35	35	35	35	35	35	35	35	35	35	35	35	35	35	35	35	35	35	35	35	35	35	35	35	35	35	35
59	hsa-miR-150-4373127	A	27.5496	26.718	26.718	27.8589	25.8843	26.0837	25.3831	26.8619	26.3961	25.1746	25.8843	24.9723	26.3961	28.021	27.1874	28.3147	26.2473	25.7219	26.5885	29.2629	28.9097	27.3721	26.0837	26.0837	27.6967	28.1652	26.3961	26.718	25.8843	26.8619	28.9097	25.3831	25.5801	27.8589	27.3721	26.0837	25.3831	25.3831	25.5801	26.3961	26.5885	25.3831	26.718	27.0099	26.5885	26.8619	25.3831
60	hsa-miR-152-4395170	A	35	32.2514	31.4859	31.7207	33.0472	35	35	35	35	32.9823	31.6543	33.6898	31.6543	33.0472	33.2033	32.2514	35	35	30.7055	33.5051	33.4123	33.4123	31.2111	32.4151	33.1493	35	35	32.9331	35	32.1221	35	32.179	35	32.179	31.0161	31.4859	30.9231	31.0161	30.7055	30.3474	30.1136	31.7207	29.7915	35	32.2514	35	31.0161
61	hsa-miR-153-4373305	A	35	35	35	35	35	35	35	35	35	35	35	35	35	35	35	35	35	35	35	35	35	35	35	35	35	35	35	35	35	35	35	35	35	35	35	35	35	35	35	35	35	35	35	35	35	35	35
62	hsa-miR-154-4373270	A	35	35	35	35	35	35	35	35	35	35	35	35	35	35	35	35	35	35	35	35	35	35	35	35	35	35	35	35	35	35	35	35	35	35	35	35	35	35	35	35	35	35	35	35	35	35	35
63	hsa-miR-15a-4373123	A	35	35	35	35	35	35	35	35	35	35	35	35	35	35	35	35	35	35	35	35	35	35	35	35	35	35	35	35	35	35	35	35	35	35	35	35	35	35	35	35	35	35	35	35	35	35	35
64	hsa-miR-15b-4373122	A	35	29.9042	31.8022	30.1136	32.4151	35	35	35	31.7207	30.205	32.2514	34.2148	32.3294	35	32.8114	30.5956	33.0472	35	35	34.7027	32.7559	29.1359	32.3294	32.1221	32.9331	33.102	35	30.3919	35	35	33.2508	35	35	31.6543	30.7055	30.5956	35	35	35	35	35	35	32.9823	35	35	35	35
65	hsa-miR-16-4373121	A	25.3831	23.1309	26.3961	24.6932	26.2473	26.2473	26.2473	24.6932	23.1309	25.3831	24.6932	24.6932	24.3177	26.0837	24.9723	23.1309	25.8843	25.3831	25.1746	23.905	24.9723	23.905	23.1309	25.5801	25.3831	24.6932	25.3831	24.3177	24.6932	26.718	23.905	23.1309	23.905	25.7219	24.3177	17.3249	25.1746	26.5885	26.718	26.8619	24.9723	25.5801	25.3831	27.3721	26.0837	27.6967	24.6932
66	hsa-miR-17-4395419	A	26.0837	24.6932	26.0837	23.905	26.0837	26.3961	26.5885	26.3961	25.5801	26.2473	25.7219	25.7219	24.9723	25.5801	25.7219	24.6932	26.3961	26.0837	26.718	25.7219	25.7219	26.2473	25.3831	25.8843	26.0837	26.0837	27.1874	26.2473	25.5801	26.0837	26.5885	25.5801	25.3831	25.3831	25.1746	25.5801	29.1359	27.0099	28.4808	28.1652	26.3961	27.0099	26.5885	26.718	24.9723	25.7219	28.1652
67	hsa-miR-181a-4373117	A	35	34.8037	34.3765	34.7194	33.324	30.4872	35	35	35	34.6875	32.179	35	33.73	35	35	33.8946	33.6898	35	33.5968	34.9888	35	35	35	34.8662	33.7714	35	35	32.6339	35	33.8507	35	35	35	33.9385	33.73	35	32.8114	35	35	35	35	35	33.2033	35	35	35	35
68	hsa-miR-181c-4373115	A	35	35	35	35	35	35	35	35	35	35	35	35	35	35	35	35	35	35	35	35	35	35	35	35	35	35	35	35	35	35	35	35	35	35	35	35	35	35	35	35	35	35	35	35	35	35	35
69	hsa-miR-182-4395445	A	35	35	35	35	35	35	35	35	35	35	35	35	35	35	35	35	35	35	35	35	35	35	35	35	35	35	35	35	35	35	35	35	35	35	35	35	35	35	35	35	35	35	35	35	35	35	35
70	hsa-miR-183-4395380	A	35	35	35	35	35	35	35	35	35	35	35	35	35	35	35	35	35	35	35	35	35	35	35	35	35	35	35	35	35	35	35	35	35	35	35	35	35	35	35	35	35	35	35	35	35	35	35
71	hsa-miR-184-4373113	A	30.3029	35	32.9823	35	32.9331	35	35	35	32.4151	35	31.394	35	33.4123	31.4859	35	34.2446	33.4665	35	32.179	35	35	35	35	35	33.3785	35	35	33.0472	30.5956	32.9823	35	35	32.179	33.6383	32.7559	35	31.0161	28.7727	28.64	27.6967	30.5956	31.2111	35	35	35	35	30.3029
72	hsa-miR-185-4395382	A	35	34.2446	33.2508	33.8946	33.9385	35	35	35	32.8662	34.7027	35	33.5051	33.8163	35	35	33.4123	35	35	35	31.9559	32.179	35	33.2508	34.2837	34.2837	34.1297	35	34.493	35	35	33.9385	35	31.9559	34.551	34.2446	31.9559	35	35	35	35	35	35	35	35	35	35	35
73	hsa-miR-186-4395396	A	28.7727	30.3029	23.1309	33.6898	28.3147	23.905	35	35	35	28.021	21.973	23.1309	29.2629	29.1359	23.905	29.1359	21.973	27.5496	35	25.5801	20.2667	33.8946	35	28.021	21.973	23.905	21.973	35	28.1652	23.1309	24.6932	27.3721	26.718	28.4808	28.9097	27.3721	29.577	30.8127	27.3721	28.9097	35	30.3919	29.02	28.9097	21.973	28.021	29.4787
74	hsa-miR-187-4373307	A	35	35	35	35	35	35	35	35	35	35	35	35	35	35	35	35	35	35	35	35	35	35	35	35	35	35	35	35	35	35	35	35	35	35	35	35	35	35	35	35	35	35	35	35	35	35	35
75	hsa-miR-188-3p-4395217	A	35	35	35	35	35	35	35	35	35	35	35	35	35	35	35	35	35	35	35	35	35	35	35	35	35	35	35	35	35	35	35	35	35	35	35	35	35	35	35	35	35	35	35	35	35	35	35
76	hsa-miR-18a-4395533	A	35	31.2111	35	32.6995	35	35	35	35	35	34.0438	35	33.2508	35	35	35	34.5794	35	35	35	32.6339	32.9331	35	35	34.3765	35	33.5461	35	35	35	35	34.2446	35	35	35	35	35	35	35	35	35	35	35	35	35	31.8725	35	35
77	hsa-miR-18b-4395328	A	35	35	35	35	35	35	35	35	35	35	35	35	35	35	35	35	35	35	35	35	35	35	35	35	35	35	35	35	35	35	35	35	35	35	35	35	35	35	35	35	35	35	35	35	35	35	35
78	hsa-miR-190-4373110	A	35	35	35	35	35	35	35	35	35	35	35	35	35	35	35	35	35	35	35	35	35	35	35	35	35	35	35	35	35	35	35	35	35	35	35	35	35	35	35	35	35	35	35	35	35	35	35
79	hsa-miR-191-4395410	A	24.3177	24.9723	25.1746	25.7219	24.6932	24.9723	23.905	24.3177	24.6932	23.905	26.3961	25.1746	25.5801	24.6932	25.1746	24.9723	24.6932	23.905	26.8619	26.2473	26.718	25.1746	23.905	23.1309	24.9723	25.1746	25.8843	24.9723	25.1746	25.1746	25.1746	25.8843	25.8843	24.6932	24.6932	24.6932	24.9723	25.5801	25.8843	25.3831	21.973	23.905	21.973	25.3831	23.1309	24.6932	25.5801
80	hsa-miR-192-4373108	A	35	31.5753	32.4911	32.9823	31.2903	35	35	31.2903	35	34.2446	35	32.043	32.043	30.3919	31.5753	31.2903	33.5051	35	31.4859	30.9231	31.1218	31.7207	30.3919	31.4859	34.2148	30.4872	35	31.8725	29.2629	32.179	31.2111	30.5956	31.2903	31.394	31.2903	29.577	27.3721	28.64	35	32.4911	35	31.8022	32.6995	35	33.0472	29.7915	29.9042
81	hsa-miR-193a-3p-4395361	A	35	35	35	35	35	35	35	35	35	35	35	35	35	35	35	35	35	35	35	35	35	35	35	35	35	35	35	35	35	35	35	35	35	35	35	35	35	35	35	35	35	35	35	35	35	35	35
82	hsa-miR-193a-5p-4395392	A	35	33.73	32.2514	34.6374	32.8662	35	35	35	31.8022	33.2508	35	30.3029	33.1493	33.102	35	35	32.4151	30.9231	29.7915	32.3294	33.324	35	31.394	32.043	31.2111	32.1221	35	30.1136	35	31.8022	32.8114	31.394	32.4151	34.3205	35	33.5968	35	35	35	35	35	35	35	35	35	35	35
83	hsa-miR-193b-4395478	A	35	34.6093	33.7714	34.5925	35	35	35	35	35	34.8864	35	34.8864	33.9788	31.8022	35	34.7753	34.2148	35	35	35	35	35	35	31.8022	34.6093	33.7714	35	35	31.2903	32.6339	30.3919	35	35	35	35	35	32.179	35	31.8022	35	35	35	35	35	35	35	31.2903
84	hsa-miR-194-4373106	A	35	34.0164	35	34.8775	33.9788	35	35	35	35	35	35	34.6717	34.551	35	35	33.3785	33.3785	35	35	34.0438	35	35	35	33.324	34.7027	34.0868	35	35	31.8022	35	33.7714	30.205	35	33.8507	32.2514	33.6898	29.9993	35	35	35	35	32.043	35	35	35	35	35
85	hsa-miR-195-4373105	A	35	29.7915	31.7207	31.394	34.4019	35	35	29.577	30.205	30.8127	29.9042	29.1359	34.2148	35	29.7915	33.324	31.7207	35	30.205	29.7915	28.7727	29.7915	28.7727	31.9559	31.2903	29.4787	30.205	31.5753	35	31.6543	31.1218	31.1218	30.4872	34.493	33.2508	28.021	35	35	35	35	35	35	33.0472	35	30.4872	35	35
86	hsa-miR-196b-4395326	A	35	34.8775	33.8946	34.6093	35	35	35	35	35	35	35	35	35	35	32.5594	35	35	31.1218	35	35	35	33.8507	35	35	35	35	35	35	35	35	35	35	35	35	35	35	35	35	35	35	35	35	35	35	35	35	35
87	hsa-miR-197-4373102	A	28.3147	30.1136	27.8589	29.577	27.6967	27.1874	27.1874	28.021	27.6967	28.1652	27.3721	27.5496	29.382	31.1218	28.64	30.7055	27.3721	25.1746	27.1874	29.02	30.4872	28.9097	29.02	27.5496	27.3721	29.6717	28.3147	27.5496	28.4808	28.3147	27.3721	26.2473	28.64	27.5496	28.021	27.8589	29.02	29.4787	28.9097	29.6717	28.1652	29.9993	29.4787	29.02	29.6717	29.2629	29.6717
88	hsa-miR-198-4395384	A	35	35	35	35	35	35	35	35	35	35	35	35	35	35	35	35	35	35	35	35	35	35	35	35	35	35	35	35	35	35	35	35	35	35	35	35	35	35	35	35	35	35	35	35	35	35	35
89	hsa-miR-199a-3p-4395415	A	29.1359	27.8589	30.8127	27.5496	30.3919	35	35	30.8127	29.2629	28.4808	29.2629	32.3294	29.4787	29.577	29.577	28.9097	30.8127	30.205	31.0161	31.8022	30.1136	28.3147	29.577	29.9993	29.9042	31.394	30.4872	30.205	30.3919	30.7055	30.1136	32.6339	29.7915	29.382	29.7915	31.394	30.4872	35	30.5956	35	29.02	35	30.205	29.6717	29.7915	28.7727	31.394
90	hsa-miR-199a-5p-4373272	A	35	34.9653	35	34.3504	35	35	35	35	35	35	35	35	35	35	35	35	35	35	35	35	35	35	35	35	35	35	35	35	35	35	35	35	35	35	35	35	35	35	35	35	35	35	35	35	35	35	35
91	hsa-miR-199b-5p-4373100	A	35	35	35	35	35	35	35	35	35	35	35	35	35	35	35	35	35	35	35	35	35	35	35	35	35	35	35	35	35	35	35	35	35	35	35	35	35	35	35	35	35	35	35	35	35	35	35
92	hsa-miR-19a-4373099	A	30.3919	28.1652	31.0161	29.382	30.205	31.0161	35	28.7727	28.4808	29.6717	28.4808	29.02	29.9042	30.5956	28.1652	28.7727	31.2111	28.64	29.4787	28.1652	28.021	29.4787	28.1652	28.9097	30.1136	29.382	28.4808	31.0161	29.6717	30.1136	29.2629	32.3294	30.8127	30.3919	30.1136	29.2629	30.8127	29.7915	31.4859	35	30.7055	30.9231	32.2514	28.4808	29.1359	30.3029	31.7207
93	hsa-miR-19b-4373098	A	25.5801	21.973	25.7219	23.1309	25.3831	25.5801	25.1746	24.9723	23.905	25.7219	24.3177	25.3831	23.905	25.1746	24.6932	24.3177	25.5801	23.1309	24.6932	24.6932	25.3831	24.9723	24.3177	24.3177	24.6932	24.9723	25.1746	24.6932	23.905	24.6932	24.9723	24.6932	24.9723	24.9723	23.905	20.2667	25.5801	25.8843	26.3961	28.021	25.8843	26.5885	25.7219	24.9723	24.3177	25.3831	25.1746
94	hsa-miR-200a-4378069	A	35	35	35	35	35	35	35	35	35	35	35	35	35	35	35	35	35	35	35	35	35	35	35	35	35	35	35	35	35	35	35	35	35	35	35	35	35	35	35	35	35	35	35	35	35	35	35
95	hsa-miR-200b-4395362	A	35	35	35	35	35	35	35	35	35	35	35	35	35	35	35	35	35	35	35	35	35	35	35	35	35	35	35	35	35	35	35	35	35	35	35	35	35	35	35	35	35	35	35	35	35	35	35
96	hsa-miR-200c-4395411	A	35	35	34.2446	35	35	35	35	31.7207	35	34.7194	35	34.2446	34.5925	35	34.1297	35	35	35	35	34.9831	35	35	33.5968	34.6093	34.3205	35	35	35	35	35	33.324	35	35	34.6553	35	35	35	35	35	35	35	35	35	35	35	35	35
97	hsa-miR-202-4395474	A	35	35	35	35	35	31.394	35	35	35	35	35	35	35	35	35	35	35	35	35	35	35	35	35	35	35	34.3504	35	35	35	35	35	30.3919	32.6339	35	35	35	35	35	35	35	35	35	35	35	35	35	35
98	hsa-miR-203-4373095	A	35	34.9782	35	35	33.7714	35	35	35	35	35	35	35	35	35	35	35	34.0868	35	31.7207	35	35	32.9823	35	34.6875	34.6227	35	35	35	35	35	35	35	35	35	33.5051	33.8163	35	35	35	35	35	31.5753	35	35	35	35	35
99	hsa-miR-204-4373094	A	35	34.6875	33.73	35	33.2033	35	35	35	35	34.7421	35	33.324	35	35	33.6898	34.2148	35	35	32.5594	35	35	35	35	34.8864	33.5968	35	35	35	35	33.324	35	35	35	34.7027	35	35	35	32.179	35	35	35	35	35	35	32.6339	35	35
100	hsa-miR-205-4373093	A	35	35	35	34.551	35	35	35	35	33.1493	34.6553	35	35	35	35	35	35	35	35	35	35	35	35	35	35	35	35	35	35	35	35	35	35	35	35	35	35	35	35	35	35	35	35	35	35	35	35	35
101	hsa-miR-208-4373091	A	35	35	35	35	35	35	35	35	35	35	35	35	35	35	35	35	35	35	35	35	35	35	35	35	35	35	35	35	35	35	35	35	35	35	35	35	35	35	35	35	35	35	35	35	35	35	35
102	hsa-miR-208b-4395401	A	35	35	35	35	35	35	35	35	35	35	35	35	35	35	35	35	35	35	35	35	35	35	35	35	35	35	35	35	35	35	35	35	35	35	35	35	35	35	35	35	35	35	35	35	35	35	35
103	hsa-miR-20a-4373286	A	28.021	25.7219	27.5496	26.3961	28.021	29.7915	35	27.1874	26.0837	27.0099	28.7727	27.1874	27.0099	27.1874	26.718	25.7219	28.1652	35	27.8589	26.0837	26.2473	26.718	26.3961	27.3721	26.5885	26.718	28.1652	27.1874	27.5496	28.4808	28.7727	29.382	27.6967	26.2473	26.0837	26.3961	28.9097	28.021	28.3147	31.8725	29.9042	28.9097	27.1874	27.8589	26.8619	27.8589	35
104	hsa-miR-20b-4373263	A	30.1136	28.4808	30.205	29.2629	29.7915	30.9231	28.7727	29.4787	29.7915	30.1136	28.64	28.64	28.9097	28.9097	28.021	28.4808	29.02	29.9993	29.2629	28.3147	27.1874	31.2111	29.1359	30.205	30.3919	30.1136	30.3029	29.7915	29.9993	30.3029	29.9993	33.4665	31.1218	29.7915	30.205	27.1874	32.3294	30.9231	31.1218	31.7207	35	32.4151	31.6543	28.64	28.3147	29.1359	35
105	hsa-miR-21-4373090	A	35	35	35	35	35	35	35	35	35	35	35	35	35	35	35	35	35	35	35	35	35	35	35	35	35	35	35	35	35	35	35	35	35	35	35	35	35	35	35	35	35	35	35	35	35	35	35
106	hsa-miR-210-4373089	A	35	35	35	35	35	35	35	35	35	35	35	35	35	33.2508	35	35	35	35	35	35	35	35	35	34.2446	35	35	35	35	35	34.0164	35	35	35	35	35	35	35	35	35	35	35	35	35	35	32.1221	35	35
107	hsa-miR-211-4373088	A	35	35	35	34.9244	35	35	35	35	35	35	35	34.8151	35	35	35	35	35	35	35	34.4489	33.0472	35	33.1493	35	34.2446	35	35	35	35	35	35	35	35	35	35	35	35	35	35	35	35	35	35	35	35	35	35
108	hsa-miR-212-4373087	A	29.2629	28.9097	29.7915	29.1359	30.4872	31.1218	35	31.8022	29.382	29.9042	29.7915	31.9559	28.1652	29.2629	30.4872	28.1652	30.3919	28.9097	28.64	28.64	29.7915	29.2629	31.0161	29.9042	28.4808	30.3029	30.3919	28.9097	28.7727	29.7915	31.8022	33.1493	30.1136	29.02	28.4808	29.9993	28.3147	29.02	26.8619	29.382	27.5496	28.4808	28.1652	29.7915	31.394	28.64	27.8589
109	hsa-miR-214-4395417	A	35	35	35	35	35	35	35	35	35	35	35	35	35	35	35	35	35	35	35	35	35	35	35	35	35	35	35	35	35	35	35	35	35	35	35	35	35	35	35	35	35	35	35	35	35	35	35
110	hsa-miR-215-4373084	A	35	35	35	34.7753	35	35	35	35	35	34.8662	35	35	33.3785	35	35	35	33.2033	35	35	35	35	35	35	35	35	35	35	34.4489	35	35	35	35	35	35	35	35	35	35	35	35	35	35	35	35	35	35	35
111	hsa-miR-216a-4395331	A	35	35	35	35	35	35	35	35	35	35	35	35	35	35	35	35	35	35	35	35	35	35	35	35	35	35	35	35	35	35	35	35	35	35	35	35	35	35	35	35	35	35	35	35	35	35	35
112	hsa-miR-216b-4395437	A	35	35	35	35	35	35	35	35	35	35	35	35	35	35	35	35	35	35	35	35	35	35	35	35	35	35	35	35	35	35	35	35	35	35	35	35	35	35	35	35	35	35	35	35	35	35	35
113	hsa-miR-217-4395448	A	35	35	35	35	35	35	35	35	35	35	35	35	35	35	35	35	35	35	35	35	35	35	35	35	35	35	35	35	35	35	35	35	35	35	35	35	35	35	35	35	35	35	35	35	35	35	35
114	hsa-miR-218-4373081	A	35	34.9244	33.8507	34.0164	35	35	35	35	35	35	35	34.3504	35	32.9331	35	35	35	35	33.4123	34.551	32.2514	32.8114	35	35	35	33.9385	35	33.2033	35	32.4151	34.0868	31.2111	35	34.6374	35	35	35	35	35	35	35	35	35	35	35	35	35
115	hsa-miR-219-1-3p-4395206	A	35	35	35	35	35	35	35	35	35	35	35	35	35	35	35	35	35	35	35	35	35	35	35	35	35	35	35	35	35	35	35	35	35	35	35	35	35	35	35	35	35	35	35	35	35	35	35
116	hsa-miR-219-2-3p-4395501	A	35	35	35	35	35	35	35	35	35	35	35	35	35	35	35	35	35	35	35	35	35	35	35	35	35	35	35	35	35	35	35	35	35	35	35	35	35	35	35	35	35	35	35	35	35	35	35
117	hsa-miR-219-5p-4373080	A	35	35	35	35	35	35	35	35	35	35	35	35	35	35	35	35	35	35	35	35	35	35	35	35	35	35	35	35	35	35	35	35	35	35	35	35	35	35	35	35	35	35	35	35	35	35	35
118	hsa-miR-22-4373079	A	35	35	35	35	35	35	35	35	35	35	35	35	35	35	35	35	35	35	35	35	35	35	35	35	35	35	35	34.551	35	35	35	35	35	35	35	35	35	35	35	35	35	35	35	35	35	35	35
119	hsa-miR-220-4373078	A	35	33.5461	35	33.5968	35	35	35	35	33.102	34.6093	35	32.6339	35	35	33.7714	35	35	35	35	30.3029	35	35	33.5051	33.2508	33.4665	33.6898	35	35	35	35	33.4123	35	35	35	35	35	35	35	35	35	35	35	35	35	35	35	35
120	hsa-miR-220b-4395317	A	35	35	35	35	35	35	35	35	35	35	35	35	35	35	35	35	35	35	35	35	35	35	35	35	35	35	35	35	35	35	35	35	35	35	35	35	35	35	35	35	35	35	35	35	35	35	35
121	hsa-miR-220c-4395322	A	35	28.021	29.1359	27.0099	28.9097	35	35	29.9993	30.9231	27.1874	30.9231	31.5753	29.577	35	30.1136	29.382	30.1136	30.3029	30.3029	30.7055	31.8022	27.8589	29.2629	29.6717	28.64	31.2111	35	29.1359	35	28.7727	30.9231	31.7207	35	28.9097	29.4787	32.6995	35	35	35	35	35	35	32.7559	35	29.4787	35	35
122	hsa-miR-221-4373077	A	26.3961	27.5496	27.3721	26.5885	26.3961	26.8619	25.5801	27.8589	27.3721	26.8619	27.1874	26.2473	26.8619	26.3961	26.3961	26.8619	27.1874	24.9723	27.0099	26.8619	27.5496	27.6967	26.2473	26.718	26.718	27.5496	27.6967	27.0099	26.2473	28.1652	27.0099	27.1874	27.1874	26.5885	26.5885	23.905	24.3177	26.718	23.905	28.4808	28.7727	27.3721	26.8619	26.0837	26.2473	26.718	27.1874
123	hsa-miR-222-4395387	A	23.1309	17.3249	21.973	20.2667	20.2667	20.2667	20.2667	23.1309	20.2667	20.2667	20.2667	17.3249	20.2667	21.973	21.973	20.2667	20.2667	18.6259	21.973	18.6259	23.1309	21.973	20.2667	18.6259	20.2667	24.3177	23.905	20.2667	21.973	21.973	20.2667	17.3249	18.6259	17.3249	20.2667	18.6259	21.973	23.905	23.1309	23.905	20.2667	20.2667	17.3249	23.1309	18.6259	23.1309	20.2667
124	hsa-miR-223-4395406	A	35	35	35	35	35	35	35	35	35	35	35	35	35	35	35	35	35	35	35	33.3785	35	35	35	35	35	35	35	35	35	35	35	35	35	35	35	35	35	35	35	35	35	35	35	35	35	35	35
125	hsa-miR-224-4395210	A	35	33.2508	35	32.4911	33.3785	35	35	35	35	33.102	35	34.8482	32.6339	32.4151	35	33.4665	35	35	35	34.8151	35	35	32.9823	33.4665	35	35	30.1136	33.8163	30.8127	34.0438	35	35	35	35	33.3785	35	33.102	35	35	31.1218	35	35	35	35	35	35	35
126	hsa-miR-23a-4373074	A	35	35	35	35	35	35	35	35	35	35	35	35	35	35	35	35	35	35	35	35	35	35	35	35	35	35	35	35	35	35	35	35	35	35	35	35	35	35	35	35	35	35	35	35	35	35	35
127	hsa-miR-23b-4373073	A	35	35	35	35	35	35	35	35	35	35	35	35	35	35	35	35	35	35	35	35	35	35	35	35	35	35	35	35	35	35	35	35	35	35	35	35	35	35	35	35	35	35	35	35	35	35	35
128	hsa-miR-24-4373072	A	27.3721	26.0837	27.0099	25.3831	26.8619	27.0099	24.3177	25.8843	25.7219	24.6932	26.0837	26.0837	25.8843	27.6967	25.5801	26.3961	26.0837	26.2473	26.2473	26.5885	26.8619	26.0837	25.8843	23.905	25.5801	26.8619	25.7219	25.1746	27.3721	25.5801	26.0837	24.9723	24.6932	26.0837	26.2473	25.8843	27.5496	27.8589	27.1874	26.718	25.7219	27.1874	26.3961	25.7219	25.7219	26.2473	26.718
129	hsa-miR-25-4373071	A	29.382	28.64	30.9231	28.7727	29.577	35	35	35	28.7727	29.382	30.3919	28.4808	29.1359	31.2903	30.7055	29.9993	30.3029	35	28.3147	27.8589	28.64	28.4808	28.4808	29.4787	29.6717	28.9097	28.64	28.3147	30.9231	29.6717	29.02	28.3147	28.7727	30.3029	29.02	28.4808	27.0099	28.1652	27.5496	28.7727	29.2629	29.9042	29.1359	35	30.1136	35	27.3721
130	hsa-miR-26a-4395166	A	28.64	27.3721	29.4787	27.6967	29.02	28.9097	27.8589	29.02	28.9097	28.9097	29.02	29.6717	29.02	29.382	28.7727	27.8589	29.1359	35	30.1136	30.205	29.02	28.1652	27.6967	28.4808	29.7915	28.64	29.1359	29.577	29.9042	29.9993	29.4787	35	32.7559	28.021	28.3147	29.6717	29.9042	31.8725	29.6717	29.9042	27.3721	28.64	28.021	35	28.9097	29.4787	30.8127
131	hsa-miR-26b-4395167	A	29.9993	29.2629	31.2903	30.205	31.4859	35	35	31.2111	29.4787	31.394	31.8725	30.9231	30.3919	30.1136	29.6717	30.3029	31.2903	35	35	29.4787	29.2629	29.6717	29.4787	30.7055	31.7207	31.7207	31.394	33.1493	31.0161	32.2514	31.2903	29.9993	29.6717	31.1218	30.3029	30.1136	30.1136	35	29.2629	31.6543	29.382	29.382	30.1136	35	29.9042	29.577	30.4872
132	hsa-miR-27a-4373287	A	31.1218	29.9993	30.1136	30.4872	30.9231	30.1136	35	30.1136	29.9993	31.1218	29.382	31.0161	30.9231	32.2514	30.205	29.7915	31.1218	35	30.3919	29.9042	31.2111	30.5956	30.7055	31.1218	30.3029	30.5956	29.9993	29.4787	31.5753	31.5753	31.8725	29.7915	29.577	29.9993	30.3919	33.1493	32.4911	31.394	29.9993	35	31.0161	31.394	30.4872	35	32.4151	35	29.9993
133	hsa-miR-27b-4373068	A	35	33.1493	33.324	31.8022	32.8114	35	35	35	32.9823	32.3294	35	34.1753	31.7207	35	35	31.5753	35	35	31.8022	32.6995	31.0161	31.5753	35	32.8662	31.5753	32.6339	35	31.6543	35	32.6995	32.4911	30.8127	35	32.1221	34.2837	33.2508	35	31.2111	31.6543	31.4859	29.9993	35	30.8127	35	35	35	35
134	hsa-miR-28-3p-4395557	A	35	30.8127	35	30.8127	30.8127	35	27.6967	30.205	30.3919	30.7055	35	29.7915	32.8114	31.2111	31.1218	33.102	35	35	35	32.043	31.2903	31.0161	29.9993	30.1136	34.6717	30.205	35	35	35	35	30.205	35	35	30.9231	31.6543	32.9823	32.6339	31.4859	30.3029	35	35	35	31.2111	35	33.102	35	35
135	hsa-miR-28-5p-4373067	A	31.4859	31.7207	35	32.8662	31.8022	35	35	32.5594	33.0472	32.6995	35	34.4725	32.8662	31.9559	31.8022	31.9559	35	35	35	33.9788	35	31.9559	35	33.2033	32.6995	35	35	33.5461	35	33.2033	32.8662	32.1221	35	33.1493	32.9331	32.9331	35	35	30.4872	35	30.4872	31.0161	31.394	35	35	35	30.9231
136	hsa-miR-296-3p-4395212	A	35	35	35	35	35	35	35	35	35	35	35	35	35	35	35	35	35	35	35	35	35	35	35	35	35	35	35	35	35	35	35	35	35	35	35	35	35	35	35	35	35	35	35	35	35	35	35
137	hsa-miR-296-5p-4373066	A	35	35	34.0164	34.9455	34.3205	35	35	35	35	34.7855	35	34.7513	35	35	35	34.6875	35	35	35	34.9782	35	35	35	34.9467	35	33.8946	35	35	35	35	34.3765	33.2033	35	35	35	35	35	35	35	35	35	35	35	35	35	35	35
138	hsa-miR-298-4395301	A	35	35	35	35	35	35	35	35	35	35	35	35	35	35	35	35	35	35	35	35	35	35	35	35	35	35	35	35	35	35	35	35	35	35	35	35	35	35	35	35	35	35	35	35	35	35	35
139	hsa-miR-299-3p-4373189	A	35	35	35	35	35	35	35	35	35	35	35	35	35	35	35	35	35	35	35	35	35	35	35	35	35	35	35	35	35	35	35	35	35	35	35	35	35	35	35	35	35	35	35	35	35	35	35
140	hsa-miR-299-5p-4373188	A	35	35	35	35	35	35	35	35	35	35	35	35	35	35	35	35	35	35	35	35	35	35	35	35	35	35	35	35	35	35	35	35	35	35	35	35	35	35	35	35	35	35	35	35	35	35	35
141	hsa-miR-29a-4395223	A	18.6259	30.9231	35	32.5594	23.1309	35	35	31.0161	32.4911	31.8022	31.8022	28.9097	32.9331	35	30.3919	31.7207	31.394	29.4787	29.9042	28.4808	30.7055	33.324	30.4872	31.5753	31.1218	30.9231	35	31.9559	35	32.043	28.021	28.1652	29.02	33.102	32.6995	30.7055	35	35	35	20.2667	35	21.973	35	20.2667	35	18.6259	35
142	hsa-miR-29b-4373288	A	35	35	35	35	35	35	35	35	35	35	35	35	35	35	35	35	35	35	35	34.9831	35	35	35	35	35	35	35	35	35	35	35	35	35	35	35	35	35	35	35	35	35	35	35	35	35	35	35
143	hsa-miR-29c-4395171	A	25.7219	24.3177	30.4872	21.973	24.3177	35	25.7219	21.973	21.973	23.1309	27.6967	23.905	23.1309	24.3177	23.1309	27.3721	29.6717	35	28.7727	25.3831	23.905	23.1309	21.973	25.1746	30.205	27.3721	23.1309	28.021	24.3177	35	23.1309	32.5594	31.7207	28.7727	28.7727	33.9385	25.8843	23.1309	35	27.8589	26.8619	30.7055	29.577	35	25.5801	30.8127	28.9097
144	hsa-miR-301a-4373064	A	35	32.6339	32.6995	33.4665	32.4911	35	35	35	31.2903	33.0472	35	34.7027	33.0472	31.7207	31.6543	32.6995	32.3294	35	34.0164	32.9331	32.8662	31.2903	32.043	32.5594	33.324	33.8507	31.2903	35	32.1221	33.4123	33.0472	35	35	32.9823	31.2111	31.8022	31.8022	31.7207	32.043	32.4151	31.4859	32.1221	31.1218	35	32.043	35	31.2111
145	hsa-miR-301b-4395503	A	35	34.8662	35	35	35	35	35	35	35	35	35	35	35	35	35	34.7194	35	35	35	34.9881	35	35	35	34.8151	35	35	35	35	35	35	35	35	35	34.0868	34.2148	35	35	35	35	35	35	35	35	35	35	35	35
146	hsa-miR-302a-4378070	A	35	35	24.9723	35	35	27.3721	35	35	35	35	35	35	35	35	35	35	25.1746	35	23.905	35	35	35	35	35	25.1746	35	35	35	35	25.7219	35	33.5051	35	33.324	34.0164	35	26.3961	35	35	31.2111	35	35	35	35	35	35	30.205
147	hsa-miR-302b-4378071	A	35	35	35	35	35	35	35	35	35	35	35	35	35	35	35	35	35	35	35	35	35	35	35	35	35	35	35	35	35	35	35	35	35	35	35	35	35	35	35	35	35	35	35	35	35	35	35
148	hsa-miR-302c-4378072	A	21.973	35	24.6932	34.9049	21.973	28.021	35	28.1652	35	35	35	31.6543	18.6259	20.2667	30.3029	21.973	24.3177	35	26.0837	29.382	28.1652	35	35	35	27.0099	28.3147	35	35	20.2667	25.3831	35	31.6543	31.4859	21.973	21.973	32.8662	20.2667	20.2667	20.2667	18.6259	18.6259	18.6259	24.9723	24.6932	30.205	23.905	23.1309
149	hsa-miR-30b-4373290	A	27.6967	27.0099	27.6967	26.718	28.1652	28.64	26.3961	28.4808	27.1874	27.6967	28.021	28.7727	27.8589	28.4808	28.3147	26.718	28.021	26.8619	29.382	28.9097	28.4808	27.0099	27.1874	27.8589	28.021	28.021	27.8589	27.8589	29.1359	27.8589	28.4808	29.02	28.1652	27.3721	26.718	26.718	29.2629	28.4808	27.6967	28.3147	26.718	28.021	27.0099	25.8843	27.5496	28.1652	30.5956
150	hsa-miR-30c-4373060	A	27.8589	26.3961	28.4808	26.2473	27.5496	27.6967	26.0837	27.0099	26.8619	26.5885	27.0099	27.6967	27.5496	28.1652	27.3721	26.5885	27.0099	27.0099	29.02	28.021	27.8589	26.3961	26.718	26.3961	27.8589	27.6967	27.3721	26.3961	28.021	27.0099	27.1874	27.8589	27.5496	27.0099	26.3961	27.5496	27.1874	27.3721	26.2473	27.3721	26.2473	27.5496	25.8843	29.2629	27.0099	27.1874	27.5496
151	hsa-miR-31-4395390	A	35	35	35	35	35	35	35	35	35	35	35	35	35	35	35	35	35	35	35	35	35	35	35	35	35	35	35	35	35	35	35	35	35	35	35	35	35	35	35	35	35	35	35	35	35	35	35
152	hsa-miR-32-4395220	A	27.0099	27.1874	26.5885	26.8619	27.3721	25.8843	27.0099	25.7219	27.0099	27.3721	25.5801	27.3721	27.6967	25.7219	26.8619	27.1874	26.718	28.021	25.7219	27.6967	27.3721	27.1874	26.8619	26.5885	25.7219	27.8589	26.718	25.7219	27.0099	26.2473	26.2473	27.0099	26.8619	26.3961	27.0099	24.3177	26.2473	24.6932	24.6932	25.7219	23.905	25.7219	25.1746	26.8619	28.1652	28.3147	26.8619
153	hsa-miR-320-4395388	A	35	35	35	34.0438	35	35	35	35	33.8163	34.6227	32.1221	34.2837	35	35	32.9331	35	35	35	35	34.9611	32.5594	35	33.102	34.8359	34.8037	32.6995	35	35	35	33.7714	35	35	35	35	35	35	33.0472	35	35	35	35	35	35	35	35	35	35
154	hsa-miR-323-3p-4395338	A	35	35	35	35	35	35	35	35	35	35	35	35	35	35	35	35	35	35	35	35	35	35	35	35	35	35	35	35	35	35	35	35	35	35	35	33.9788	35	35	35	35	35	35	35	35	35	35	35
155	hsa-miR-324-3p-4395272	A	17.3249	35	18.6259	17.3249	18.6259	18.6259	17.3249	17.3249	18.6259	34.8775	17.3249	20.2667	35	18.6259	17.3249	17.3249	17.3249	17.3249	18.6259	21.973	17.3249	20.2667	18.6259	35	18.6259	17.3249	17.3249	18.6259	17.3249	18.6259	17.3249	18.6259	17.3249	18.6259	18.6259	35	17.3249	18.6259	18.6259	35	31.8022	35	20.2667	35	17.3249	35	17.3249
156	hsa-miR-324-5p-4373052	A	35	33.8507	33.5461	35	34.3765	35	35	35	33.2033	33.9385	35	34.493	35	35	33.9385	34.0438	35	35	31.394	34.0164	35	35	35	34.8775	32.179	35	35	31.1218	30.4872	35	35	35	35	33.7714	35	35	35	35	31.0161	35	32.179	35	35	35	35	35	35
157	hsa-miR-325-4373051	A	35	35	35	35	35	35	35	35	35	35	35	35	35	35	35	35	35	35	35	35	35	35	35	35	35	35	35	35	35	35	35	35	35	35	35	35	35	35	35	35	35	35	35	35	35	35	35
158	hsa-miR-326-4373050	A	35	35	35	35	35	35	35	35	35	35	35	35	35	35	35	35	35	35	35	35	35	35	35	35	35	35	35	35	35	35	35	35	35	35	35	35	35	35	35	35	35	35	35	35	35	35	35
159	hsa-miR-328-4373049	A	28.9097	29.02	28.1652	28.3147	27.0099	27.8589	27.3721	27.5496	27.5496	26.718	26.5885	28.3147	28.7727	28.64	29.382	29.9042	27.5496	27.3721	27.6967	29.1359	29.6717	28.021	27.3721	27.6967	26.8619	29.1359	27.5496	26.8619	28.64	27.1874	28.64	27.5496	28.4808	27.1874	27.6967	31.6543	28.021	27.1874	25.3831	27.0099	28.021	29.6717	27.5496	29.382	29.382	30.7055	28.4808
160	hsa-miR-329-4373191	A	35	35	35	35	35	35	35	35	35	34.9049	35	35	35	35	35	35	35	35	35	35	35	35	35	35	35	35	35	35	35	35	35	32.8662	35	35	35	35	35	35	35	35	35	35	35	35	35	35	35
161	hsa-miR-330-3p-4373047	A	35	35	35	35	35	35	35	35	35	35	35	35	35	35	35	35	35	35	35	35	35	35	35	35	35	35	35	35	35	35	35	35	35	35	35	35	35	35	35	35	35	35	35	35	35	35	35
162	hsa-miR-330-5p-4395341	A	35	35	35	35	35	35	35	35	35	35	35	35	35	35	35	35	35	35	35	35	35	35	35	35	35	35	35	35	35	35	35	35	35	35	35	35	35	35	35	35	35	35	35	35	35	35	35
163	hsa-miR-331-3p-4373046	A	31.7207	31.4859	29.9993	31.0161	29.382	30.205	35	29.7915	29.9042	30.4872	30.4872	31.4859	31.4859	32.5594	31.394	30.8127	29.2629	29.02	31.5753	32.7559	31.7207	30.7055	29.6717	30.3919	30.8127	31.6543	35	29.2629	30.205	29.2629	30.5956	29.6717	31.394	30.8127	30.9231	29.9042	29.7915	31.9559	35	35	30.205	35	31.4859	35	29.9993	35	35
164	hsa-miR-331-5p-4395344	A	35	35	35	35	35	35	35	35	35	35	35	35	35	35	35	35	35	35	35	34.9049	35	35	35	35	35	35	35	35	35	35	35	35	35	35	35	35	35	35	35	35	35	35	35	35	35	35	35
165	hsa-miR-335-4373045	A	35	31.1218	32.179	30.7055	32.6339	35	35	32.1221	31.0161	31.6543	29.9993	32.9823	31.1218	30.205	30.8127	31.6543	31.9559	29.2629	32.4151	31.8725	31.394	30.3919	31.1218	31.394	32.4151	32.2514	29.382	31.7207	32.8114	32.3294	32.2514	31.8022	31.0161	31.9559	31.4859	31.7207	30.205	30.7055	30.8127	30.4872	28.4808	30.5956	29.382	35	31.2111	30.205	30.7055
166	hsa-miR-337-5p-4395267	A	35	34.9559	35	34.6227	35	35	35	35	33.6898	35	35	35	35	35	35	35	35	35	35	34.8037	35	35	35	35	35	35	35	35	35	35	34.0438	35	35	35	35	35	35	35	35	35	35	35	35	35	35	35	35
167	hsa-miR-338-3p-4395363	A	35	35	35	35	35	35	35	35	35	35	35	35	35	35	35	35	35	35	35	35	35	35	35	35	35	35	35	35	35	35	35	35	35	35	35	35	35	35	35	35	35	35	35	35	35	35	35
168	hsa-miR-339-3p-4395295	A	35	33.8946	33.5051	33.9385	34.1297	35	35	35	32.179	32.2514	35	33.102	34.6093	35	33.324	35	33.324	29.9042	32.9331	34.0868	33.5968	35	33.4665	32.8114	33.8946	33.4123	35	34.1297	35	33.8946	32.3294	35	35	34.0438	34.4489	35	35	35	35	35	35	35	35	35	31.7207	35	35
169	hsa-miR-339-5p-4395368	A	35	35	35	35	35	35	35	35	35	35	35	35	35	35	35	35	35	35	35	35	35	35	35	35	35	35	35	35	35	35	35	35	35	35	35	35	35	35	35	35	35	35	35	35	35	35	35
170	hsa-miR-33b-4395196	A	35	35	35	35	35	35	35	35	35	35	35	35	35	35	35	35	35	35	35	35	35	35	35	32.4911	35	35	35	35	35	35	29.577	35	35	35	35	35	35	35	35	35	35	35	35	35	35	35	35
171	hsa-miR-340-4395369	A	31.2903	32.4151	34.551	31.9559	34.551	30.7055	35	35	32.8114	34.3765	35	33.5461	33.2033	35	33.1493	32.1221	32.8662	35	35	32.4151	31.8725	31.1218	31.6543	33.1493	32.6339	32.8114	35	33.7714	35	34.4019	33.102	35	35	32.7559	33.8163	32.3294	32.6995	35	35	35	35	35	35	35	32.5594	30.9231	31.9559
172	hsa-miR-342-3p-4395371	A	28.1652	29.6717	28.7727	28.021	29.2629	27.5496	25.8843	28.9097	27.8589	28.64	28.3147	26.5885	28.64	29.4787	27.8589	30.4872	27.6967	26.718	29.6717	30.8127	29.1359	30.4872	27.8589	28.3147	28.9097	28.7727	29.02	28.64	28.9097	29.02	29.1359	29.1359	29.2629	29.1359	29.6717	29.382	29.4787	29.9042	29.7915	30.7055	27.8589	29.02	28.9097	27.5496	26.718	27.0099	29.382
173	hsa-miR-342-5p-4395258	A	35	35	35	35	35	35	35	35	35	35	35	35	35	35	35	35	35	35	35	35	35	35	35	35	35	35	35	35	35	35	35	35	35	35	35	35	35	35	35	35	35	35	35	35	35	35	35
174	hsa-miR-345-4395297	A	29.9042	32.179	31.6543	33.2033	31.5753	35	35	35	30.3029	31.8725	28.1652	29.382	31.9559	31.8725	31.4859	32.7559	31.6543	30.5956	29.9993	31.2903	33.2508	32.4151	31.7207	30.4872	32.4911	31.8022	35	29.9993	30.1136	30.3919	30.7055	31.4859	31.6543	32.4151	31.5753	32.2514	33.2033	35	30.3919	32.2514	31.7207	30.3029	31.9559	35	35	29.02	31.5753
175	hsa-miR-346-4373038	A	35	35	35	35	35	35	35	35	35	35	35	35	35	35	35	35	35	35	35	35	35	35	35	35	35	35	35	35	35	35	35	35	35	35	35	35	35	35	35	35	35	35	35	35	35	35	35
176	hsa-miR-34a-4395168	A	35	35	35	35	31.2111	35	35	35	35	35	35	35	31.0161	35	35	33.0472	35	35	35	35	35	35	35	35	35	35	35	35	29.7915	35	35	35	35	33.2033	34.1297	35	35	31.2903	28.021	35	35	35	35	35	35	35	35
177	hsa-miR-34c-5p-4373036	A	35	35	35	35	35	35	35	35	35	35	35	35	35	35	35	35	35	35	35	35	35	35	35	35	35	35	35	35	35	35	35	35	35	35	35	35	35	35	35	35	35	35	35	35	35	35	35
178	hsa-miR-361-5p-4373035	A	35	34.7194	35	34.7513	34.0164	35	35	35	35	35	35	34.5794	34.2446	35	33.0472	34.6717	35	35	35	34.4725	35	35	35	34.2148	34.0438	35	35	35	35	35	35	35	35	34.2446	35	35	35	35	35	35	35	35	32.1221	35	31.6543	35	35
179	hsa-miR-362-3p-4395228	A	35	34.8864	35	35	35	35	35	35	35	34.7753	35	35	35	35	35	35	35	35	33.8163	34.6374	35	33.9385	33.0472	34.9548	35	35	35	35	35	35	35	35	35	35	35	35	35	35	35	35	35	35	35	35	35	35	35
180	hsa-miR-362-5p-4378092	A	35	35	35	35	35	35	35	35	35	35	35	35	35	35	35	34.8359	35	35	35	35	35	35	35	34.5149	35	35	35	35	35	35	35	35	35	35	35	35	35	35	35	35	35	35	35	35	35	35	35
181	hsa-miR-363-4378090	A	35	35	35	35	35	35	35	35	35	35	35	35	35	35	35	34.6227	35	35	35	34.7194	35	35	35	34.7753	34.8151	35	35	35	35	35	35	35	35	35	35	35	35	35	35	35	35	35	35	35	35	35	35
182	hsa-miR-365-4373194	A	35	33.3785	34.4019	33.7714	35	35	35	31.6543	33.5051	34.493	35	29.9993	33.324	35	35	33.9385	34.2446	35	32.4911	31.0161	33.5461	35	32.4151	32.9331	32.8662	31.5753	35	32.179	32.4151	32.7559	32.6339	35	35	33.6898	35	35	31.6543	31.6543	35	35	35	35	35	35	35	35	32.1221
183	hsa-miR-367-4373034	A	24.9723	35	28.9097	29.6717	25.1746	35	35	35	35	29.2629	35	29.9042	21.973	23.1309	27.6967	27.6967	35	35	24.9723	26.3961	26.0837	29.9042	35	35	27.5496	26.5885	24.3177	25.8843	24.9723	35	27.5496	35	35	29.4787	27.8589	35	23.1309	21.973	21.973	35	35	35	28.3147	35	31.4859	35	27.6967
184	hsa-miR-369-3p-4373032	A	35	35	35	35	35	35	35	35	35	35	35	35	35	35	35	35	35	35	35	35	35	35	35	35	35	35	35	35	35	35	35	35	35	35	35	35	35	35	35	35	35	35	35	35	35	35	35
185	hsa-miR-369-5p-4373195	A	35	35	35	35	35	35	35	35	35	35	35	35	35	35	35	35	35	35	35	35	35	35	35	35	35	35	35	35	35	35	35	35	35	35	35	35	35	35	35	35	35	35	35	35	35	35	35
186	hsa-miR-370-4395386	A	35	35	35	35	35	35	35	35	35	35	35	35	35	35	35	35	35	35	35	35	35	35	35	35	35	35	35	34.2148	35	35	35	35	35	35	35	35	35	35	35	35	35	35	35	35	35	35	35
187	hsa-miR-371-3p-4395235	A	35	35	35	35	35	35	35	35	35	35	35	35	35	35	35	35	35	35	35	35	35	35	35	35	35	35	35	35	35	35	35	35	35	35	35	35	35	35	35	35	35	35	35	35	35	35	35
188	hsa-miR-372-4373029	A	35	35	35	35	35	35	35	35	35	35	35	35	35	35	35	35	35	35	35	35	35	35	35	35	35	35	35	35	35	35	35	35	35	35	35	35	35	35	35	35	35	35	35	35	35	35	35
189	hsa-miR-373-4378073	A	35	35	35	35	35	35	35	35	35	35	35	35	35	35	35	35	35	35	35	35	35	35	35	35	35	35	35	35	35	35	35	35	35	35	35	35	35	35	35	35	35	35	35	35	35	35	35
190	hsa-miR-374a-4373028	A	31.6543	29.4787	30.7055	30.9231	30.1136	35	35	29.9042	31.2111	30.9231	30.3029	32.6995	29.7915	29.9993	30.5956	29.02	30.9231	35	31.8725	31.4859	30.3919	29.382	29.382	30.8127	31.8022	30.7055	29.9042	32.8114	31.6543	31.4859	32.1221	30.7055	29.382	30.1136	29.2629	27.0099	35	30.3919	31.5753	30.5956	35	30.8127	30.7055	35	29.577	35	31.4859
191	hsa-miR-374b-4381045	A	35	28.3147	29.577	29.02	31.0161	35	35	30.7055	28.3147	29.02	35	31.2903	30.205	35	29.02	29.4787	29.382	35	31.2111	31.394	32.4911	28.64	28.64	29.382	31.0161	31.1218	35	30.5956	35	29.382	29.9042	35	35	29.577	30.5956	27.6967	35	35	35	32.043	35	35	30.3029	35	30.9231	35	35
192	hsa-miR-375-4373027	A	29.577	33.2033	32.4151	34.1297	32.7559	35	35	35	33.324	32.5594	29.577	31.394	31.2111	31.394	32.3294	32.179	33.6383	35	32.1221	33.5461	35	35	30.3029	32.179	33.0472	31.9559	35	29.9042	35	31.394	31.0161	35	30.7055	34.3504	33.9788	35	30.7055	30.5956	35	35	35	35	31.7207	35	35	35	29.02
193	hsa-miR-376a-4373026	A	35	33.4123	29.9042	32.7559	26.5885	31.5753	28.1652	35	31.8725	31.5753	35	33.6383	27.1874	27.0099	32.0826	27.5496	32.179	35	31.9559	33.4665	32.043	33.0472	31.5753	33.9788	29.2629	31.0161	35	31.2903	26.3961	33.1493	35	28.9097	28.021	31.2903	33.5968	34.1297	31.2111	27.6967	26.5885	29.7915	35	31.1218	32.8114	26.3961	32.8662	35	35
194	hsa-miR-376b-4373196	A	35	35	35	35	35	35	35	35	35	35	35	35	35	35	35	35	35	35	35	35	35	35	35	35	35	35	35	35	35	35	35	35	35	35	35	35	35	35	35	35	35	35	35	35	35	35	35
195	hsa-miR-376c-4395233	A	35	32.1221	34.5794	32.3294	32.2514	35	35	32.179	33.4665	31.9559	35	32.9331	32.4151	32.179	31.2903	32.6339	32.5594	30.8127	35	34.6553	33.7714	35	31.8022	33.73	33.102	33.6383	35	33.102	31.8725	33.5968	33.5968	35	35	32.2514	32.3294	33.8507	35	35	35	30.3474	32.1221	32.179	32.4911	35	31.0161	35	35
196	hsa-miR-377-4373025	A	35	35	35	35	35	35	35	35	35	35	35	35	35	35	35	35	35	35	35	35	35	35	35	35	35	35	35	35	35	35	35	35	35	35	35	35	35	35	35	35	35	35	35	35	35	35	35
197	hsa-miR-379-4373349	A	35	34.3205	35	33.9788	34.0438	35	35	35	35	35	35	35	35	35	35	34.7027	35	35	35	35	35	35	35	35	35	35	35	35	35	35	35	35	35	35	35	35	35	35	35	35	35	35	35	35	35	35	35
198	hsa-miR-380-4373022	A	35	35	35	35	35	35	35	35	35	35	35	35	35	35	35	35	35	35	35	35	35	35	35	35	35	35	35	35	35	35	35	35	35	35	35	35	35	35	35	35	35	35	35	35	35	35	35
199	hsa-miR-381-4373020	A	35	35	35	35	35	35	35	35	35	35	35	35	35	35	35	35	35	35	33.4665	35	35	35	35	35	35	35	35	35	35	35	35	33.102	35	35	35	35	35	35	35	35	35	35	35	35	35	35	35
200	hsa-miR-382-4373019	A	35	35	35	35	35	35	35	35	35	35	35	35	35	35	35	35	35	35	35	35	35	35	35	35	35	35	35	35	35	35	35	35	35	35	35	35	35	35	35	35	35	35	35	35	35	35	35
201	hsa-miR-383-4373018	A	35	35	35	35	35	35	35	35	35	35	35	35	35	35	35	35	35	35	35	35	35	35	35	35	35	35	35	35	35	35	35	35	35	35	35	35	35	35	35	35	35	35	35	35	35	35	35
202	hsa-miR-384-4373017	A	35	35	35	35	35	35	35	35	35	35	35	35	35	35	35	35	35	35	35	35	35	35	35	35	35	35	35	35	35	35	35	35	35	35	35	35	35	35	35	35	35	35	35	35	35	35	35
203	hsa-miR-409-5p-4395442	A	35	35	35	35	35	35	35	35	35	35	35	35	35	35	35	35	35	35	35	35	35	35	35	35	35	35	35	35	35	35	35	35	35	35	35	35	35	35	35	35	35	35	35	35	35	35	35
204	hsa-miR-410-4378093	A	35	33.9385	33.6898	33.5051	33.8946	35	35	31.4859	35	34.4019	35	35	34.0868	35	35	33.73	33.5968	35	35	34.6093	35	35	33.3785	34.493	33.2508	34.2148	35	33.4123	35	35	35	32.9331	31.8022	33.4123	33.4123	35	35	35	35	35	35	35	35	35	35	35	35
205	hsa-miR-411-4381013	A	35	34.4019	35	34.7027	35	31.4859	35	35	35	33.6898	35	34.6553	35	32.8114	33.8946	34.1753	34.2837	35	35	35	33.2033	35	35	35	35	35	35	33.5968	32.179	35	35	35	35	34.3765	33.0472	34.3205	35	35	35	35	35	35	35	35	35	35	35
206	hsa-miR-412-4373199	A	35	35	35	35	35	35	35	35	35	35	35	35	35	35	35	35	35	35	35	35	35	35	35	35	35	35	35	35	35	35	35	35	35	35	35	35	35	35	35	35	35	35	35	35	35	35	35
207	hsa-miR-422a-4395408	A	35	35	35	35	35	35	35	35	32.6339	35	35	35	35	35	35	34.8864	35	35	35	34.9976	35	35	35	34.5794	35	35	35	32.9823	35	33.9788	35	35	35	35	34.3504	35	35	31.8022	35	21.973	35	25.1746	35	35	35	35	35
208	hsa-miR-423-5p-4395451	A	30.205	32.8114	31.8725	34.3205	32.043	35	35	35	31.9559	32.7559	35	32.2514	32.4911	31.6543	33.4123	32.5594	34.3504	35	35	32.9823	33.4665	33.2508	32.179	33.7714	32.043	35	35	32.4151	35	35	33.2033	32.2514	35	32.9331	33.6383	32.1221	31.394	29.382	29.9042	35	30.3029	35	31.5753	29.9993	32.3294	35	32.3294
209	hsa-miR-424-4373201	A	35	35	35	35	35	35	35	35	35	35	35	35	35	35	35	35	35	35	35	34.9845	35	35	35	35	35	35	35	35	35	35	35	35	35	35	35	35	35	35	35	35	35	35	35	35	35	35	35
210	hsa-miR-425-4380926	A	35	33.4665	31.9559	32.1221	31.6543	35	35	35	35	32.043	35	29.577	33.6383	35	31.7207	32.9331	30.4872	35	35	33.102	35	35	35	30.5956	31.9559	31.2903	35	32.1221	35	31.2903	32.5594	35	35	32.5594	33.4665	31.1664	35	35	35	35	35	35	35	35	35	35	35
211	hsa-miR-429-4373203	A	35	35	35	35	35	35	35	35	35	35	35	35	35	35	35	35	35	35	35	35	35	35	35	35	35	35	35	35	35	35	35	35	35	35	35	35	35	35	35	35	35	35	35	35	35	35	35
212	hsa-miR-431-4395173	A	35	35	35	35	35	35	35	35	35	35	35	35	35	35	35	35	35	35	35	35	35	35	35	35	35	35	35	35	35	35	35	35	35	35	35	35	35	35	35	35	35	35	35	35	35	35	35
213	hsa-miR-433-4373205	A	31.2111	34.9753	35	34.7421	33.4665	35	35	35	35	32.6339	35	34.7753	34.3765	35	35	34.8037	33.8507	35	35	35	35	35	35	34.8482	34.6553	34.0438	35	35	35	33.6898	35	35	35	33.5051	35	35	35	35	35	35	35	35	35	29.9042	35	35	35
214	hsa-miR-448-4373206	A	35	35	35	35	35	35	35	35	35	35	35	35	35	35	35	35	35	35	35	35	35	35	35	35	35	35	35	35	35	35	35	35	35	35	35	35	35	35	35	35	35	35	35	35	35	35	35
215	hsa-miR-449a-4373207	A	35	35	35	35	35	35	35	35	35	35	35	35	35	35	35	35	35	35	35	35	35	35	35	35	35	35	35	35	35	35	35	35	35	35	35	35	35	35	35	35	35	35	35	35	35	35	35
216	hsa-miR-449b-4381011	A	35	35	35	35	35	35	35	35	35	35	35	35	35	35	35	35	35	35	35	35	35	35	35	35	35	35	35	35	35	35	35	35	35	35	35	35	35	35	35	35	35	35	35	35	35	35	35
217	hsa-miR-450a-4395414	A	35	35	35	35	35	35	35	35	35	35	35	35	35	35	35	35	35	35	35	35	35	35	35	35	35	35	35	35	35	35	35	35	35	35	35	35	35	35	35	35	35	35	35	35	35	35	35
218	hsa-miR-450b-3p-4395319	A	35	35	35	34.6553	35	35	35	35	35	35	35	35	35	35	35	35	35	35	35	34.9851	35	35	35	35	35	35	35	35	35	35	35	35	35	35	35	35	35	35	35	35	35	35	35	35	35	35	35
219	hsa-miR-450b-5p-4395318	A	35	35	35	35	35	35	35	35	35	35	35	35	31.8022	35	35	35	35	35	35	31.2111	35	35	35	35	35	35	35	35	35	35	35	35	35	35	35	35	35	35	35	35	35	35	35	35	35	35	35
220	hsa-miR-451-4373360	A	26.8619	20.2667	26.8619	24.9723	27.8589	28.3147	35	27.3721	24.3177	26.3961	26.718	26.3961	25.3831	27.3721	26.5885	23.905	26.8619	27.8589	25.5801	23.1309	25.1746	24.3177	24.9723	27.1874	27.1874	25.7219	27.0099	25.3831	26.718	27.5496	26.8619	23.905	23.1309	26.718	25.3831	23.1309	24.6932	25.7219	26.0837	27.5496	24.6932	26.2473	25.5801	29.1359	27.6967	29.9042	23.905
221	hsa-miR-452-4395440	A	35	34.7753	35	35	35	35	35	35	35	34.7513	35	35	35	35	35	35	35	35	35	35	35	35	35	34.9049	35	35	35	35	35	35	35	35	35	35	35	35	35	35	35	35	35	35	35	35	35	35	35
222	hsa-miR-453-4395429	A	35	35	35	35	35	35	35	35	35	35	35	35	35	35	35	35	35	35	35	35	35	35	35	35	35	35	35	35	35	35	35	35	35	35	35	35	35	35	35	35	35	35	35	35	35	35	35
223	hsa-miR-454-4395434	A	35	31.6543	17.3249	32.9331	35	35	35	30.5956	33.6383	32.1221	35	32.4911	35	35	32.179	35	35	35	17.3249	33.6383	33.102	32.1221	32.8114	32.3294	35	35	35	35	35	17.3249	32.043	21.973	20.2667	35	35	29.4787	35	35	35	23.1309	35	35	24.6932	35	28.4808	35	21.973
224	hsa-miR-455-3p-4395355	A	35	35	35	35	35	35	35	35	35	35	35	35	35	35	35	35	35	35	35	35	35	35	35	35	35	35	35	35	35	35	35	35	35	35	35	35	35	35	35	35	35	35	35	35	35	35	35
225	hsa-miR-455-5p-4378098	A	35	35	35	35	35	35	35	35	35	35	35	35	35	35	35	35	35	35	35	35	35	35	35	35	35	35	35	35	35	35	35	35	35	35	35	35	35	35	35	35	35	35	35	35	35	35	35
226	hsa-miR-483-5p-4395449	A	35	34.2148	33.102	35	33.4123	30.3919	35	31.9559	35	35	35	32.179	34.1753	29.9042	35	34.551	33.8946	35	33.2033	33.4123	33.73	33.4665	32.8662	31.0161	34.1753	32.179	35	34.4725	35	33.2508	29.7915	28.64	29.1359	34.1297	32.9823	31.0161	35	29.577	28.1652	29.9993	29.4787	30.205	32.9331	35	32.9823	35	31.8725
227	hsa-miR-484-4381032	A	25.8843	26.2473	24.3177	26.0837	23.905	24.3177	23.1309	25.1746	25.1746	24.3177	23.905	24.3177	26.2473	26.718	26.2473	25.8843	23.905	21.973	25.3831	25.8843	26.5885	25.7219	24.6932	21.973	23.1309	26.3961	26.0837	23.1309	25.3831	24.3177	24.3177	24.3177	26.3961	23.905	25.7219	25.3831	25.7219	24.9723	24.3177	25.5801	25.3831	26.3961	24.3177	26.2473	23.905	25.5801	25.7219
228	hsa-miR-485-3p-4378095	A	35	32.8662	32.1221	32.179	29.9993	35	28.64	30.9231	33.3785	28.7727	31.4859	32.7559	32.179	35	34.0868	33.2033	32.1221	29.7915	33.5461	35	35	33.6898	31.4859	32.7559	31.4859	35	31.0161	33.3785	32.5594	31.0161	31.9559	29.9042	29.9042	31.2111	31.8725	34.0438	35	35	35	35	35	35	35	35	35	30.5956	35
229	hsa-miR-485-5p-4373212	A	35	35	35	35	35	35	35	35	35	35	35	35	35	35	35	35	35	35	35	35	35	35	35	35	35	35	35	35	35	35	35	35	35	35	35	35	35	35	35	35	35	35	35	35	35	35	35
230	hsa-miR-486-3p-4395204	A	35	35	35	35	35	35	35	35	35	34.9244	35	35	35	35	35	35	35	35	33.8507	33.73	35	32.5594	35	35	35	35	35	35	35	35	35	35	35	35	35	35	35	35	35	35	35	35	35	35	35	35	35
231	hsa-miR-486-5p-4378096	A	35	30.4872	30.5956	32.043	31.7207	28.4808	35	28.3147	28.1652	30.3029	27.8589	28.1652	32.9823	35	30.9231	33.9788	28.7727	27.1874	28.1652	29.6717	29.9993	31.8725	30.8127	30.3029	29.382	35	29.577	27.6967	32.4911	28.64	28.3147	30.1136	32.8114	33.2508	33.5461	28.3147	32.8662	35	35	29.02	35	31.6543	35	21.973	28.7727	21.973	35
232	hsa-miR-487a-4378097	A	35	35	35	34.9467	35	35	35	35	35	35	35	35	35	35	35	35	35	35	35	35	35	35	35	35	35	35	35	35	35	35	35	35	32.6995	35	35	35	35	35	35	35	35	35	35	35	35	35	35
233	hsa-miR-487b-4378102	A	35	34.5925	35	34.2837	33.73	35	35	32.3294	35	32.8114	35	34.551	33.8507	35	35	34.4489	35	35	35	35	35	35	35	34.7194	35	35	35	34.0438	35	34.2446	35	35	35	34.2837	35	35	35	35	35	35	35	35	35	35	35	35	35
234	hsa-miR-488-4395468	A	35	35	35	35	35	35	35	35	35	35	35	35	35	35	35	35	35	35	35	35	35	35	35	35	35	35	35	35	35	35	35	35	35	35	35	35	35	35	35	35	35	35	35	35	35	35	35
235	hsa-miR-489-4395469	A	35	35	35	35	35	35	35	35	35	35	35	35	35	35	35	35	35	35	35	35	35	35	35	35	35	35	35	35	35	35	35	35	35	35	35	35	35	35	35	35	35	35	35	35	35	35	35
236	hsa-miR-490-3p-4373215	A	35	35	35	35	35	35	35	35	35	35	35	35	35	35	35	35	35	35	35	35	35	35	35	35	35	35	35	35	35	35	35	35	35	35	35	35	35	35	35	35	35	35	35	35	35	35	35
237	hsa-miR-491-3p-4395471	A	35	35	35	35	35	35	35	35	35	35	35	35	35	35	35	34.6553	35	35	35	35	35	35	35	35	35	35	35	35	35	35	35	35	35	35	35	35	35	35	35	35	35	35	35	35	35	35	35
238	hsa-miR-491-5p-4381053	A	35	34.6553	34.3205	35	35	35	35	35	31.4859	33.5051	35	33.8946	33.9385	35	35	34.4019	35	35	35	34.8359	35	35	33.6898	35	34.4019	35	35	33.6383	35	35	34.3205	35	35	35	35	35	35	35	35	35	35	35	35	35	35	35	35
239	hsa-miR-492-4373217	A	35	35	35	35	35	35	35	35	35	35	35	35	35	35	35	35	35	35	35	35	35	35	35	35	35	35	35	35	35	35	35	35	35	35	35	35	35	35	35	35	35	35	35	35	35	35	35
240	hsa-miR-493-4395475	A	35	34.7421	35	35	35	35	35	35	35	35	35	35	35	35	35	35	35	35	35	35	35	35	35	35	35	35	35	35	35	35	35	35	35	35	35	35	35	35	35	35	35	35	35	35	35	35	35
241	hsa-miR-494-4395476	A	35	33.0472	35	33.6383	34.2148	35	35	35	35	33.7714	35	34.4019	33.5461	35	33.102	33.6383	35	35	35	34.2446	35	35	35	34.4019	33.6898	32.7559	35	35	35	35	33.3785	32.4911	35	32.4911	35	35	35	35	35	31.2903	35	35	35	35	35	35	32.6339
242	hsa-miR-495-4381078	A	35	32.3294	32.8114	31.1218	33.5051	30.8127	26.8619	35	31.6543	31.4859	35	33.5968	31.8725	35	33.8163	31.8022	31.4859	35	34.0438	35	32.6339	35	35	33.6898	34.7421	35	35	35	31.4859	33.3785	35	35	35	32.6339	32.4151	35	35	35	35	35	31.1218	35	35	35	35	35	35
243	hsa-miR-496-4386771	A	35	35	35	34.8662	35	35	35	35	35	35	35	35	35	35	35	35	35	35	35	35	35	35	35	35	35	35	35	35	35	35	35	35	35	35	35	35	35	35	35	35	35	35	35	35	35	35	35
244	hsa-miR-499-3p-4395538	A	35	35	35	35	35	35	35	35	35	35	35	35	35	35	35	35	35	35	35	35	35	35	35	34.9753	35	35	35	35	35	35	35	35	35	35	35	35	35	35	35	35	35	35	35	35	35	35	35
245	hsa-miR-499-5p-4381047	A	35	35	35	35	35	35	35	35	35	35	35	35	35	35	35	35	35	35	35	35	35	35	35	35	35	35	35	35	35	35	35	35	35	35	35	35	35	35	35	35	35	35	35	35	35	35	35
246	hsa-miR-500-4395539	A	35	35	35	35	35	35	35	35	35	35	35	35	35	35	35	35	35	35	35	35	35	35	35	35	35	35	35	35	35	35	35	35	35	35	35	35	35	35	35	35	35	35	35	35	35	35	35
247	hsa-miR-501-3p-4395546	A	35	35	35	35	35	35	35	35	35	35	35	35	34.6553	35	35	35	35	35	35	35	35	35	35	35	35	35	35	35	35	35	35	35	35	35	35	35	35	35	35	35	35	35	35	35	35	35	35
248	hsa-miR-501-5p-4373226	A	35	34.3504	35	35	35	35	35	35	35	35	35	35	35	35	35	35	35	35	35	34.982	35	35	35	35	35	35	35	35	35	35	35	35	35	35	35	35	35	35	35	35	35	35	35	35	35	35	35
249	hsa-miR-502-3p-4395194	A	35	34.9455	35	35	35	35	35	35	35	35	35	35	35	35	35	35	35	35	35	34.9849	35	35	33.5461	35	35	35	35	35	35	35	34.3504	35	35	35	35	35	35	35	35	35	35	35	35	35	35	35	35
250	hsa-miR-502-5p-4373227	A	35	35	35	35	35	35	35	35	35	35	35	35	35	35	35	35	35	35	35	35	35	35	35	35	35	35	35	35	35	35	35	35	35	35	35	35	35	35	35	35	35	35	35	35	35	35	35
251	hsa-miR-503-4373228	A	35	35	35	35	35	35	35	35	35	35	35	35	35	35	35	35	35	35	35	35	35	35	35	35	35	35	35	35	35	35	35	35	35	35	35	35	35	35	35	35	35	35	35	35	35	35	35
252	hsa-miR-504-4395195	A	35	35	35	35	35	35	35	35	35	30.3919	35	35	35	35	35	35	35	35	35	35	35	35	35	35	35	35	35	35	35	35	35	35	35	35	35	35	35	35	35	35	35	35	35	35	35	35	35
253	hsa-miR-505-4395200	A	35	35	35	35	35	35	35	35	35	35	35	35	35	35	35	35	35	35	35	35	35	35	35	34.9455	35	35	35	35	35	35	35	35	35	35	35	35	35	35	35	35	35	35	35	35	35	35	35
254	hsa-miR-506-4373231	A	35	35	35	35	35	35	35	35	35	35	35	35	35	35	35	35	35	35	35	35	35	35	35	35	35	35	35	35	35	35	35	35	35	35	35	35	35	35	35	35	35	35	35	35	35	35	35
255	hsa-miR-507-4373232	A	35	35	35	35	35	35	35	35	35	35	35	35	35	35	35	35	35	35	35	35	35	35	35	35	35	35	35	35	35	35	35	35	35	35	35	35	35	35	35	35	35	35	35	35	35	35	35
256	hsa-miR-508-3p-4373233	A	35	35	35	35	35	35	35	35	35	35	35	35	35	35	35	35	35	35	35	35	35	35	35	35	35	35	35	35	35	35	35	35	35	35	35	35	35	35	35	35	35	35	35	35	35	35	35
257	hsa-miR-508-5p-4395203	A	35	35	35	35	35	35	35	35	35	35	35	35	35	35	35	35	35	35	35	35	35	35	35	35	35	35	35	35	35	35	35	35	35	35	35	35	35	35	35	35	35	35	35	35	35	35	35
258	hsa-miR-509-3-5p-4395266	A	35	35	35	35	35	35	35	35	35	35	35	35	35	35	35	35	35	35	35	35	35	35	35	35	35	35	35	35	35	35	35	35	35	35	35	35	35	35	35	35	35	35	35	35	35	35	35
259	hsa-miR-509-5p-4395346	A	35	35	35	35	35	35	35	35	35	35	35	35	35	35	35	35	35	35	35	35	35	35	35	35	35	35	35	35	35	35	35	33.3785	32.4911	35	35	35	35	35	35	35	35	35	35	35	35	35	35
260	hsa-miR-510-4395352	A	35	35	35	35	35	35	35	35	35	35	35	35	35	35	35	35	35	35	35	35	35	35	35	35	35	35	35	35	35	35	35	35	35	35	35	35	35	35	35	35	35	35	35	35	35	35	35
261	hsa-miR-511-4373236	A	35	34.3765	33.2033	35	35	35	35	35	35	35	35	35	35	35	32.6339	35	35	35	35	34.9653	35	35	35	34.551	35	33.1493	35	35	35	35	35	35	35	34.4489	35	35	35	35	35	35	35	35	35	35	35	35	31.6543
262	hsa-miR-512-3p-4381034	A	35	35	35	35	35	35	35	35	35	35	35	35	35	35	35	35	35	35	35	35	35	35	35	35	35	35	35	35	35	35	35	35	35	35	35	35	35	35	35	35	35	35	35	35	35	35	35
263	hsa-miR-512-5p-4373238	A	35	35	35	35	35	35	35	35	35	35	35	35	35	35	35	35	35	35	35	35	35	35	35	35	35	35	35	35	35	35	35	35	35	35	35	35	35	35	35	35	35	35	35	35	35	35	35
264	hsa-miR-513-5p-4395201	A	35	35	35	35	35	35	35	35	35	35	35	35	35	35	35	35	35	35	35	35	35	35	35	35	35	35	35	35	35	35	35	35	35	35	35	35	35	35	35	35	35	35	35	35	35	35	35
265	hsa-miR-515-3p-4395480	A	35	35	35	35	35	35	35	35	35	35	35	35	35	35	35	35	35	35	35	35	35	35	35	35	35	35	35	35	35	35	35	35	35	35	35	35	35	35	35	35	35	35	35	35	35	35	35
266	hsa-miR-515-5p-4373242	A	35	35	35	35	35	35	35	35	35	35	35	35	35	35	35	35	35	35	35	35	35	35	35	35	35	35	35	35	35	35	35	35	35	35	35	35	35	35	35	35	35	35	35	35	35	35	35
267	hsa-miR-516a-5p-4395527	A	35	35	35	35	35	35	35	35	35	35	35	35	35	35	35	35	35	35	35	35	35	35	35	35	35	35	35	35	35	35	35	35	26.0837	35	35	35	35	35	35	35	35	35	35	35	35	35	35
268	hsa-miR-516b-4395172	A	35	35	35	35	35	35	35	35	35	35	35	35	35	35	35	35	35	35	35	35	35	35	35	35	35	35	35	35	35	35	35	35	35	35	35	35	35	35	35	35	35	35	35	35	35	35	35
269	hsa-miR-517a-4395513	A	35	35	35	35	35	35	35	26.5885	35	35	35	35	35	35	35	35	35	35	35	35	35	18.6259	35	35	35	35	35	35	35	35	35	35	35	35	35	35	35	35	35	35	35	35	35	35	35	35	35
270	hsa-miR-517b-4373244	A	35	35	35	35	35	35	35	35	35	35	35	35	35	35	35	35	35	35	35	35	35	35	35	35	34.4489	35	35	35	35	35	35	35	35	35	35	35	35	35	35	35	35	35	35	35	35	35	32.4911
271	hsa-miR-517c-4373264	A	35	35	35	35	35	35	35	35	35	35	35	35	35	35	35	35	35	35	35	35	35	35	35	34.8037	35	35	35	35	35	35	35	35	35	35	35	35	35	35	35	35	35	35	35	35	35	35	35
272	hsa-miR-518a-3p-4395508	A	35	35	35	35	35	35	35	35	35	35	35	35	35	35	35	35	35	35	35	35	35	35	35	35	35	35	35	35	35	35	35	35	35	35	35	35	35	35	35	35	35	35	35	35	35	35	35
273	hsa-miR-518a-5p-4395507	A	35	35	35	35	35	35	35	35	35	35	35	35	35	35	35	35	35	35	35	35	35	35	35	35	35	35	35	35	35	35	35	35	35	35	35	35	35	35	35	35	35	35	35	35	35	35	35
274	hsa-miR-518b-4373246	A	35	35	33.9788	35	35	35	35	35	35	35	35	35	35	35	35	35	35	35	35	34.9548	35	35	35	35	34.7513	35	35	35	35	35	35	32.8114	35	35	35	35	35	35	35	35	35	35	35	35	35	35	35
275	hsa-miR-518c-4395512	A	35	35	35	35	35	35	35	35	35	35	35	35	35	35	35	35	35	35	35	35	35	35	35	35	35	35	35	35	35	35	35	35	35	35	35	35	35	35	35	35	35	35	35	35	35	35	35
276	hsa-miR-518d-3p-4373248	A	24.6932	29.577	28.021	28.9097	28.4808	24.6932	21.973	25.5801	26.718	29.9993	25.1746	34.6875	28.021	25.8843	33.5051	29.577	27.8589	24.3177	28.021	30.3919	32.8114	27.5496	35	29.2629	28.3147	35	24.9723	28.1652	26.0837	28.021	28.1652	35	31.5753	29.6717	29.382	28.1652	26.8619	25.1746	25.7219	25.8843	25.5801	26.0837	27.8589	24.3177	25.8843	24.3177	25.8843
277	hsa-miR-518d-5p-4395500	A	35	35	35	35	35	35	35	35	35	35	35	35	35	35	35	35	35	35	35	35	35	35	35	35	35	35	35	35	35	35	35	35	35	35	35	35	35	35	35	35	35	35	35	35	35	35	35
278	hsa-miR-518e-4395506	A	35	35	35	35	35	31.2903	35	35	35	35	35	35	35	35	35	35	35	35	35	35	35	35	35	35	35	35	35	35	35	35	35	35	29.9993	35	35	35	35	35	35	35	35	35	35	35	35	30.4872	35
279	hsa-miR-518f-4395499	A	35	35	35	35	35	35	35	35	35	35	35	35	35	24.9723	35	35	33.102	35	33.8946	34.1753	35	35	35	35	35	29.577	35	35	35	34.2837	35	29.4787	32.1221	30.4872	32.1221	35	35	35	35	25.1746	35	24.6932	35	35	35	35	35
280	hsa-miR-519a-4395526	A	35	35	35	35	35	17.3249	35	35	35	35	35	35	35	35	35	35	35	26.5885	35	35	35	35	35	35	35	35	35	35	35	35	35	35	35	34.0164	35	33.102	35	35	35	35	35	35	35	35	35	35	35
281	hsa-miR-519c-3p-4373251	A	35	35	35	35	35	35	35	35	35	35	35	35	34.6374	35	35	35	35	35	35	35	35	35	35	35	35	35	35	35	35	35	35	35	35	35	35	35	35	35	35	35	35	35	35	35	35	35	35
282	hsa-miR-519d-4395514	A	35	35	35	35	35	35	35	35	35	35	35	35	35	35	35	35	35	35	35	35	35	35	35	35	35	35	35	35	35	35	35	35	35	35	35	35	35	35	35	35	35	35	35	35	35	35	35
283	hsa-miR-519e-4395481	A	35	35	35	35	35	35	35	35	35	35	35	35	35	35	35	35	35	35	35	35	35	35	35	35	35	35	35	35	35	35	35	35	35	35	35	35	35	35	35	35	35	35	35	35	35	35	35
284	hsa-miR-520a-3p-4373268	A	35	35	35	35	35	35	35	35	35	35	35	35	35	35	35	35	35	35	35	35	35	35	35	35	35	35	35	35	35	35	35	35	35	35	35	35	35	35	35	35	35	35	35	35	35	35	35
285	hsa-miR-520a-5p-4378085	A	35	35	35	35	35	35	35	35	35	35	35	35	35	35	35	35	35	35	35	35	35	35	35	35	35	35	35	35	35	35	35	35	35	35	35	35	35	35	35	35	35	35	35	35	35	35	35
286	hsa-miR-520b-4373252	A	35	35	35	35	35	35	35	35	35	35	35	35	35	35	35	35	35	35	35	35	35	35	35	35	35	35	35	35	35	35	35	35	32.5594	35	35	35	35	35	35	35	35	35	35	35	35	35	35
287	hsa-miR-520d-5p-4395504	A	35	35	35	35	35	35	35	35	35	35	35	35	35	35	35	35	35	35	35	35	35	35	35	35	35	35	35	35	35	35	35	35	35	35	35	35	35	35	35	35	35	35	35	35	35	35	35
288	hsa-miR-520e-4373255	A	35	35	35	35	35	35	35	35	35	35	35	35	35	35	35	35	35	35	35	35	35	35	35	35	35	35	35	35	35	35	35	35	35	35	35	35	35	35	35	35	35	35	35	35	35	35	35
289	hsa-miR-520f-4373256	A	35	35	35	35	35	35	35	35	35	35	35	35	35	35	35	35	35	35	35	35	35	35	35	35	35	35	35	35	35	35	35	35	35	35	35	35	35	35	35	35	35	35	35	35	35	35	35
290	hsa-miR-520g-4373257	A	35	35	35	35	35	35	35	35	35	35	35	35	35	35	35	35	35	35	35	35	35	35	35	35	35	35	35	35	35	35	35	35	35	35	35	35	35	35	35	35	35	35	35	35	35	35	35
291	hsa-miR-521-4373259	A	35	35	35	35	35	35	35	35	35	35	35	35	35	35	35	35	35	35	35	35	35	35	35	35	35	35	35	35	35	35	35	35	35	35	35	35	35	35	35	35	35	35	35	35	35	35	35
292	hsa-miR-522-4395524	A	35	35	35	35	35	35	35	35	35	35	35	35	35	35	35	35	35	35	35	35	35	35	35	35	35	35	35	35	35	35	35	35	35	29.2629	35	35	35	35	35	24.3177	35	23.1309	35	35	35	35	27.0099
293	hsa-miR-523-4395497	A	35	35	35	35	35	35	35	35	35	35	35	34.8359	35	35	35	35	35	35	33.1493	35	35	35	35	35	35	35	35	35	35	35	35	27.6967	28.9097	35	35	32.5594	35	35	35	35	35	35	35	35	35	35	35
294	hsa-miR-524-5p-4395174	A	35	35	35	35	35	35	35	35	35	35	35	35	35	35	35	35	35	35	35	35	35	35	35	35	35	35	35	35	35	35	35	35	35	35	35	35	35	35	35	35	35	35	35	35	35	35	35
295	hsa-miR-525-3p-4395496	A	35	35	35	35	35	35	35	35	35	35	35	35	35	35	35	35	35	35	35	35	35	35	35	35	35	35	35	35	35	35	35	35	35	35	35	35	35	35	35	35	35	35	35	35	35	35	35
296	hsa-miR-525-5p-4378088	A	35	35	35	35	35	35	35	35	35	35	35	35	35	35	35	35	35	35	35	35	35	35	35	35	35	35	35	35	35	35	35	35	35	35	35	35	35	35	35	35	35	35	35	35	35	35	35
297	hsa-miR-526b-4395493	A	35	35	35	35	35	35	35	35	35	35	35	35	35	35	35	35	35	35	35	35	35	35	35	35	35	35	35	35	35	35	35	35	35	35	35	35	35	35	35	35	35	35	35	35	35	35	35
298	hsa-miR-532-3p-4395466	A	31.9559	34.493	35	34.2148	32.5594	35	35	35	32.043	33.73	35	32.5594	34.4725	32.4911	33.5461	34.0164	31.8725	35	32.8662	33.9385	33.6898	35	32.6339	33.5461	34.6875	35	35	33.2508	32.2514	32.5594	33.1493	31.5753	35	33.9788	33.324	32.4911	32.1221	35	35	35	35	35	35	35	32.4911	29.9993	35
299	hsa-miR-532-5p-4380928	A	35	33.5968	35	34.8151	34.3504	35	35	35	35	33.5968	35	31.8725	34.7421	35	35	33.6898	35	35	35	32.179	35	35	35	34.0868	34.3765	33.2033	35	32.6995	35	34.3504	34.1297	35	35	35	35	32.043	35	35	35	35	35	35	35	35	35	35	35
300	hsa-miR-539-4378103	A	35	32.9823	35	34.4725	34.0868	35	35	35	35	32.4151	35	34.0164	33.102	35	33.3785	32.4911	33.1493	35	35	35	32.3294	35	33.2033	34.1753	33.8163	35	35	35	35	31.2111	33.73	35	35	33.73	33.9385	33.5051	35	35	35	35	30.9231	35	31.2903	35	35	35	35
301	hsa-miR-541-4395312	A	35	35	35	35	35	35	35	35	35	35	35	35	35	35	35	35	35	35	35	35	35	35	35	35	35	35	35	35	35	35	35	35	35	35	35	35	35	35	35	35	35	35	35	35	35	35	35
302	hsa-miR-542-3p-4378101	A	35	35	35	35	35	35	35	35	35	35	35	35	35	35	35	35	35	35	35	34.9948	35	35	35	35	35	35	35	35	35	35	35	35	35	35	35	35	35	35	35	35	35	35	35	35	35	35	35
303	hsa-miR-542-5p-4395351	A	35	35	35	35	35	35	35	35	35	35	35	35	35	35	35	35	35	35	35	35	35	35	35	35	35	35	35	35	35	35	35	35	35	35	35	35	35	35	35	35	35	24.9723	35	18.6259	35	20.2667	35
304	hsa-miR-544-4395376	A	35	35	35	35	35	35	35	35	35	35	35	35	35	35	35	35	35	35	35	35	35	35	35	35	35	35	35	35	35	35	35	35	35	35	35	35	35	35	35	35	35	35	35	35	35	35	35
305	hsa-miR-545-4395378	A	35	35	32.6339	35	33.6898	35	35	32.2514	35	35	35	35	35	35	33.5968	35	35	35	29.577	34.3504	35	35	35	35	33.6383	32.4911	28.7727	32.4911	35	30.5956	33.6383	33.4123	35	34.6093	35	33.5461	35	35	35	35	35	35	35	35	35	35	35
306	hsa-miR-548a-3p-4380948	A	35	35	34.4489	35	34.2446	29.9993	28.3147	35	32.9331	35	35	35	35	35	33.6383	34.9365	35	35	35	35	35	32.4911	35	34.9559	34.4725	33.5968	31.2111	35	31.9559	34.2148	35	35	35	35	35	34.2837	32.7559	35	35	32.3294	35	32.4911	35	29.4787	35	35	35
307	hsa-miR-548a-5p-4395523	A	35	35	35	35	35	35	35	35	35	35	35	35	35	35	35	35	35	35	35	35	35	35	35	35	35	35	35	35	35	35	35	35	35	35	35	35	35	35	35	35	35	35	35	35	35	35	35
308	hsa-miR-548b-3p-4380951	A	35	35	35	35	35	35	35	35	35	35	35	35	35	35	35	35	35	35	35	35	35	35	35	35	35	35	35	35	35	35	35	35	35	35	35	35	35	35	35	35	35	35	35	35	35	35	35
309	hsa-miR-548b-5p-4395519	A	35	35	33.6383	35	35	35	35	35	35	35	35	35	35	35	35	35	35	35	35	35	35	35	35	35	35	35	35	35	35	35	35	35	35	35	35	35	35	35	35	35	35	35	35	35	35	35	35
310	hsa-miR-548c-3p-4380993	A	31.8725	34.9467	35	35	34.5149	35	35	35	35	34.8151	35	34.7855	35	35	35	34.9244	35	30.1136	35	35	35	35	35	34.9611	35	35	35	33.73	32.8662	35	35	35	35	35	35	35	35	35	35	35	35	35	35	35	32.9331	30.1136	35
311	hsa-miR-548c-5p-4395540	A	35	35	35	35	34.1753	35	35	35	35	35	35	35	35	35	35	35	35	35	35	35	35	35	35	35	34.5925	35	35	35	31.394	35	35	35	35	35	35	35	35	35	35	35	35	31.9559	35	35	35	35	35
312	hsa-miR-548d-3p-4381008	A	35	35	35	35	35	35	35	35	35	35	35	35	35	35	35	35	35	35	35	20.2667	35	35	35	35	35	35	35	35	35	35	35	35	35	35	35	35	35	35	35	35	35	35	35	35	35	35	35
313	hsa-miR-548d-5p-4395348	A	35	26.5885	33.4665	35	35	35	35	35	35	35	35	35	35	35	35	35	33.7714	35	35	34.991	35	35	35	35	35	35	35	35	35	34.1297	35	35	35	35	35	35	35	35	35	35	35	35	35	35	35	35	35
314	hsa-miR-551b-4380945	A	35	35	35	35	35	35	35	35	35	35	35	35	35	35	35	35	35	35	35	34.3765	35	35	35	35	35	35	35	35	35	35	35	35	35	34.5794	35	35	35	35	35	35	35	35	35	35	35	35	35
315	hsa-miR-556-3p-4395456	A	35	35	35	35	35	35	35	35	35	35	35	35	35	35	35	35	35	35	35	35	35	35	35	35	35	35	35	35	35	35	35	35	35	35	35	35	35	35	35	35	35	35	35	35	35	35	35
316	hsa-miR-556-5p-4395455	A	35	35	35	35	35	35	35	35	35	35	35	35	35	35	35	35	35	35	35	35	35	35	35	35	35	35	35	35	35	35	35	35	35	35	35	35	35	35	35	35	35	35	35	35	35	35	35
317	hsa-miR-561-4380938	A	35	35	35	35	35	35	35	35	35	35	35	35	35	35	35	35	35	35	35	35	35	35	35	35	35	35	35	35	35	35	35	35	35	35	35	35	35	35	35	35	35	35	35	35	35	35	35
318	hsa-miR-570-4395458	A	35	34.979	35	35	35	35	35	35	35	35	35	35	35	35	35	35	35	35	35	35	35	35	35	35	35	35	35	35	35	33.5051	35	35	35	35	35	35	35	35	35	35	35	35	35	35	35	35	35
319	hsa-miR-574-3p-4395460	A	29.4787	30.205	29.02	28.4808	28.7727	26.5885	35	27.6967	29.1359	27.8589	27.5496	28.021	30.3029	28.3147	29.1359	30.3919	28.3147	27.6967	26.3961	29.9993	30.9231	28.7727	28.021	27.0099	28.1652	29.9042	28.9097	27.3721	29.02	27.3721	27.8589	28.021	27.3721	28.1652	28.64	29.02	30.5956	35	35	31.394	29.6717	31.4859	29.6717	28.3147	27.3721	26.5885	29.577
320	hsa-miR-576-3p-4395462	A	35	34.4489	34.2837	35	35	35	35	35	35	35	35	34.8775	34.7027	35	35	34.5925	35	35	35	34.493	35	33.6383	35	35	35	35	35	35	35	35	35	35	35	34.6227	35	32.8114	35	35	35	35	35	35	35	35	35	35	35
321	hsa-miR-576-5p-4395461	A	35	35	35	34.8864	35	35	35	35	35	35	35	35	35	35	35	35	35	35	35	35	35	35	35	35	35	35	35	35	35	35	35	35	35	35	35	35	35	35	35	35	35	35	35	35	35	35	35
322	hsa-miR-579-4395509	A	35	34.8151	35	35	34.4489	35	35	35	35	35	35	35	35	35	35	35	35	35	35	34.6227	35	35	35	34.0438	35	34.0164	35	35	35	35	35	35	35	35	35	35	35	35	35	35	35	35	35	35	35	35	35
323	hsa-miR-582-3p-4395510	A	35	35	35	35	35	35	35	35	35	35	35	35	35	35	35	35	35	35	35	35	35	35	35	35	35	35	35	35	35	35	35	35	35	35	35	35	35	35	35	35	35	35	35	35	35	35	35
324	hsa-miR-582-5p-4395175	A	35	35	35	35	35	35	35	35	35	35	35	35	35	35	35	35	35	35	35	35	35	35	35	35	35	35	35	35	35	35	35	35	35	35	35	35	35	35	35	35	35	35	35	35	35	35	35
325	hsa-miR-589-4395520	A	35	35	35	35	35	35	35	35	35	35	35	35	35	35	35	35	35	35	35	35	35	35	35	35	35	35	35	35	35	35	35	35	35	35	35	35	35	35	35	35	35	35	35	35	35	35	35
326	hsa-miR-590-5p-4395176	A	35	33.5051	33.1493	33.8163	33.5968	35	35	31.5753	33.2508	33.8507	35	33.7714	32.7559	35	31.9559	31.1218	33.8163	35	32.043	33.2508	31.6543	35	32.5594	33.5968	33.5461	35	35	33.8507	35	32.8662	33.5461	30.3029	31.2111	32.3294	32.4911	30.3029	32.9331	32.043	35	35	35	35	35	35	35	35	35
327	hsa-miR-597-4380960	A	35	34.0868	32.5594	34.5794	35	35	35	31.394	35	34.8359	35	35	34.0438	35	32.4911	34.8482	32.6995	35	32.9823	34.5925	33.1493	33.2033	32.7559	34.6553	35	35	35	32.5594	35	35	35	33.324	35	33.8946	33.8507	35	31.7207	30.205	35	28.64	31.6543	29.577	32.4151	35	35	35	29.1359
328	hsa-miR-598-4395179	A	31.394	34.1753	34.5149	34.0868	35	35	35	35	33.8946	34.4489	35	34.7421	33.8946	35	32.9823	34.6374	34.1297	35	35	34.3205	32.9823	33.102	35	34.4489	33.4123	35	35	34.3205	35	33.102	35	35	35	34.6875	35	33.7714	35	35	35	35	35	35	33.1493	35	35	35	35
329	hsa-miR-615-3p-4386777	A	35	35	35	35	35	35	35	35	35	35	35	35	35	35	35	35	35	35	35	35	35	35	35	35	35	35	35	35	35	35	35	35	35	35	35	35	35	35	35	35	35	35	35	35	35	35	35
330	hsa-miR-615-5p-4395464	A	35	35	35	35	35	35	35	35	35	35	35	35	35	35	35	35	35	35	35	35	35	35	35	35	35	35	35	35	35	35	35	35	35	35	35	35	35	35	35	35	35	35	35	35	35	35	35
331	hsa-miR-616-4395525	A	35	35	35	35	35	35	35	35	35	35	35	35	35	32.7559	35	35	33.5461	35	35	35	35	35	35	35	35	35	35	35	35	35	35	35	35	35	35	35	35	35	35	35	35	35	35	35	35	35	35
332	hsa-miR-618-4380996	A	35	35	35	35	35	35	35	35	35	35	35	35	35	35	18.6259	35	35	35	35	34.7513	24.6932	35	35	35	34.6374	18.6259	35	35	35	35	35	26.5885	27.8589	23.1309	25.8843	35	35	35	35	24.6932	35	27.6967	30.9231	35	35	35	24.9723
333	hsa-miR-624-4395541	A	35	35	35	35	35	35	35	35	35	35	35	35	35	35	35	35	35	35	35	35	35	35	35	35	35	23.1309	35	35	35	35	35	35	35	35	35	35	35	35	35	35	35	35	35	35	35	35	35
334	hsa-miR-625-4395542	A	35	34.8482	35	34.9365	35	35	35	35	35	34.8482	35	34.6374	35	35	35	34.8151	35	35	35	34.8775	35	35	35	34.5925	35	35	35	35	35	35	35	35	35	35	35	35	35	35	35	35	35	35	35	35	35	35	35
335	hsa-miR-627-4380967	A	35	35	35	35	35	35	35	35	35	35	35	35	35	35	35	34.8662	35	35	35	35	35	35	35	35	35	35	35	35	35	35	35	28.4808	31.8725	35	35	35	35	35	35	35	35	35	35	35	35	35	35
336	hsa-miR-628-5p-4395544	A	20.2667	18.6259	20.2667	18.6259	17.3249	23.1309	24.6932	18.6259	17.3249	17.3249	18.6259	21.973	17.3249	17.3249	20.2667	18.6259	18.6259	29.1359	20.2667	24.3177	18.6259	17.3249	17.3249	20.2667	17.3249	20.2667	18.6259	17.3249	18.6259	20.2667	21.973	25.1746	24.3177	20.2667	17.3249	28.9097	18.6259	17.3249	17.3249	17.3249	17.3249	17.3249	18.6259	17.3249	20.2667	17.3249	18.6259
337	hsa-miR-629-4395547	A	35	34.6374	35	35	35	35	35	35	35	35	35	33.4123	35	35	35	35	35	35	35	34.7855	35	33.3785	35	35	35	35	35	35	35	35	34.1753	35	35	35	35	35	35	35	35	35	35	35	35	35	35	35	35
338	hsa-miR-636-4395199	A	35	34.9777	34.2148	35	35	35	35	35	35	34.2837	35	34.0438	35	35	35	34.7513	35	35	33.7714	34.7753	24.3177	33.5051	35	34.7855	34.1297	35	35	32.2514	35	35	34.4019	30.9231	35	35	34.3765	35	33.2508	35	31.2903	31.5753	35	35	35	35	35	35	35
339	hsa-miR-642-4380995	A	35	35	35	35	35	35	35	35	35	35	35	34.3765	34.6875	35	35	35	34.3765	35	35	34.4019	35	35	35	35	33.5051	35	35	33.9385	35	33.4665	33.8946	32.6995	35	35	34.3205	33.4123	32.4151	35	35	35	35	35	35	35	35	35	31.8022
340	hsa-miR-651-4381007	A	35	35	35	35	35	35	35	35	35	35	35	35	35	35	35	35	35	35	35	34.9559	35	35	35	35	35	35	35	35	35	35	35	35	35	35	35	35	35	35	35	35	35	35	35	35	35	35	35
341	hsa-miR-652-4395463	A	35	35	35	35	35	35	35	35	35	35	35	35	35	35	35	35	35	35	35	34.9467	35	35	35	35	35	35	35	35	35	35	35	35	35	35	34.4019	35	35	35	35	35	35	35	35	35	35	35	35
342	hsa-miR-653-4395403	A	35	35	35	35	35	35	35	35	35	35	35	35	35	35	35	35	35	35	35	35	35	35	35	35	35	35	35	35	35	35	35	35	35	35	35	35	35	35	35	35	35	35	35	35	35	35	35
343	hsa-miR-654-3p-4395350	A	35	34.9548	35	35	35	35	35	35	35	34.8037	35	35	35	35	35	34.2837	33.9385	35	35	35	35	35	35	35	34.551	35	35	35	35	35	35	35	35	35	35	35	35	35	35	35	35	35	35	35	35	35	35
344	hsa-miR-654-5p-4381014	A	35	35	35	35	35	35	35	35	35	35	35	35	35	35	35	35	35	35	35	35	35	35	35	35	35	35	35	35	35	35	35	35	35	35	35	35	35	35	35	35	35	35	35	35	35	35	35
345	hsa-miR-655-4381015	A	35	34.7027	35	35	35	35	35	35	35	35	35	35	34.2837	35	35	34.6093	35	35	35	35	35	33.5968	35	34.9365	35	35	35	35	35	35	35	35	35	35	35	35	35	35	35	35	35	35	35	35	35	35	35
346	hsa-miR-660-4380925	A	35	32.043	35	34.4019	35	35	35	35	32.5594	33.9788	35	32.8662	33.5968	35	35	32.8662	35	35	33.0472	31.6543	31.5753	32.3294	35	32.9823	34.7855	32.4151	35	35	35	35	34.2148	35	35	35	35	31.2903	35	35	35	35	35	35	35	35	35	35	32.5594
347	hsa-miR-671-3p-4395433	A	30.8127	34.7855	34.0438	33.5461	35	30.5956	35	35	35	34.551	30.1136	33.9788	34.7194	35	35	34.8775	34.4019	35	35	34.6875	33.9385	35	35	33.8507	33.9385	32.9331	35	35	35	35	32.7559	35	35	35	35	35	35	35	35	35	35	35	35	35	35	35	35
348	hsa-miR-672-4395438	A	35	35	35	29.4787	35	35	35	35	35	35	35	35	35	35	35	35	35	35	35	35	35	35	35	35	35	35	35	35	35	35	35	35	35	35	35	35	35	35	35	35	35	35	35	35	35	35	35
349	hsa-miR-674-4395193	A	35	35	35	35	35	35	35	35	35	35	35	35	35	35	35	35	35	35	35	35	35	35	35	35	35	35	35	35	35	35	35	35	35	35	35	35	35	35	35	35	35	35	35	35	35	35	35
350	hsa-miR-708-4395452	A	35	34.9365	35	35	35	35	35	35	35	35	35	35	35	35	35	35	35	35	35	34.8662	35	35	35	35	35	35	35	35	35	35	35	35	35	35	35	35	35	35	35	31.9559	35	35	35	35	35	35	35
351	hsa-miR-744-4395435	A	30.7055	33.6383	31.394	33.2508	32.6995	29.1359	35	35	29.6717	31.2111	30.205	32.8114	34.4489	30.9231	34.0438	33.2508	29.9993	35	35	34.5794	35	35	30.5956	31.7207	31.6543	34.1753	29.6717	31.4859	35	30.9231	31.394	31.0161	30.3919	31.8725	31.8022	33.2033	35	35	35	35	35	31.8725	35	35	35	35	35
352	hsa-miR-758-4395180	A	35	35	35	35	35	35	35	35	35	35	35	35	35	35	35	35	35	35	33.73	35	35	35	35	35	35	35	35	34.4019	35	35	34.2837	35	35	35	35	35	35	35	35	32.6339	35	35	35	35	35	35	35
353	hsa-miR-871-4395465	A	35	35	35	35	35	35	35	35	35	35	35	35	35	35	35	35	35	35	35	35	35	35	35	35	35	35	35	35	35	35	35	35	35	35	35	35	35	35	35	35	35	35	35	35	35	35	35
354	hsa-miR-872-4395375	A	26.718	35	35	35	29.4787	35	35	35	35	35	35	35	30.5956	27.8589	35	31.2111	35	35	35	35	35	35	35	35	35	35	35	35	27.6967	35	35	35	35	30.7055	30.8127	35	28.64	26.2473	27.0099	27.1874	28.3147	28.3147	29.9042	25.1746	35	25.8843	28.021
355	hsa-miR-873-4395467	A	35	35	35	35	35	35	35	35	35	35	35	35	35	35	35	35	35	35	35	35	35	35	35	35	35	35	35	35	35	35	35	35	35	35	35	35	35	35	35	35	35	35	35	35	35	35	35
356	hsa-miR-874-4395379	A	35	35	35	35	35	35	35	35	35	35	35	35	35	35	35	35	35	35	35	35	35	35	35	35	35	35	35	35	35	35	35	35	35	35	35	35	35	35	35	35	35	35	35	35	35	35	35
357	hsa-miR-875-3p-4395315	A	35	35	35	35	35	35	35	35	35	35	35	35	35	35	35	35	35	35	35	35	35	35	35	35	35	35	35	35	35	35	35	35	35	35	35	35	35	35	35	35	35	35	35	35	35	35	35
358	hsa-miR-876-3p-4395336	A	35	35	35	35	35	35	35	35	35	35	35	35	35	35	35	35	35	35	35	35	35	35	35	35	35	35	35	35	35	35	35	35	35	35	35	35	35	35	35	35	35	35	35	35	35	35	35
359	hsa-miR-876-5p-4395316	A	35	35	35	35	35	35	35	35	35	35	35	35	35	35	35	35	35	35	35	35	35	35	35	35	35	35	35	35	35	35	35	35	35	35	35	35	35	35	35	35	35	35	35	35	35	35	35
360	hsa-miR-885-3p-4395483	A	35	35	35	31.2903	35	35	35	35	35	35	35	35	35	35	35	35	35	35	35	35	35	35	35	35	35	35	35	35	35	35	35	35	35	35	35	35	35	35	35	35	35	35	35	35	35	35	35
361	hsa-miR-885-5p-4395407	A	35	31.394	29.6717	30.3919	31.394	29.02	35	31.8725	31.1218	33.5461	31.5753	30.8127	30.7055	31.5753	35	32.3294	29.9042	35	28.4808	33.8946	35	30.9231	35	26.8619	29.4787	29.9993	29.7915	30.3029	26.8619	27.6967	25.5801	35	35	34.2148	33.1493	29.1359	27.8589	35	35	35	35	30.1136	32.179	35	35	35	28.7727
362	hsa-miR-886-3p-4395305	A	35	35	34.4725	35	35	35	35	35	35	35	35	34.6093	35	32.9823	35	35	35	35	32.3294	34.8482	35	35	35	34.7027	34.7753	35	35	33.8946	35	35	35	35	35	35	35	34.0868	33.1493	30.1136	31.394	30.205	35	35	35	35	35	35	35
363	hsa-miR-886-5p-4395304	A	35	35	35	34.8482	35	35	35	35	35	35	35	34.4489	35	35	33.73	35	35	31.0161	33.324	34.9988	35	35	35	35	34.5794	34.2837	35	34.2446	35	34.3765	35	35	35	35	35	33.324	35	35	35	35	35	35	35	35	35	35	35
364	hsa-miR-887-4395485	A	35	35	35	35	35	35	35	35	35	35	35	35	35	35	35	35	35	35	35	35	35	35	35	35	35	35	35	35	35	35	35	35	35	35	35	35	35	35	35	35	35	35	35	35	35	35	35
365	hsa-miR-888-4395323	A	35	35	35	35	35	35	35	35	35	35	35	35	35	35	35	35	35	35	35	34.9244	35	35	35	35	35	35	35	35	35	35	35	33.5461	35	35	35	35	35	35	35	35	35	35	35	35	35	35	35
366	hsa-miR-889-4395313	A	35	35	35	35	35	35	35	35	35	21.973	35	35	35	35	35	34.5149	35	35	35	35	35	35	35	35	35	35	35	35	35	35	35	35	35	35	35	35	35	35	35	35	35	35	35	35	35	35	35
367	hsa-miR-890-4395320	A	35	35	35	35	35	35	35	35	35	35	35	35	25.1746	35	35	35	35	35	35	35	35	35	35	35	35	35	35	35	35	35	35	35	35	35	35	35	35	35	35	35	35	35	35	35	35	35	35
368	hsa-miR-891a-4395302	A	35	35	35	35	35	35	35	35	35	35	35	35	35	35	35	35	35	35	35	35	35	35	35	35	35	35	35	35	35	35	35	35	35	35	35	35	35	35	35	35	35	35	35	35	35	35	35
369	hsa-miR-891b-4395321	A	35	35	35	35	35	35	35	35	35	35	35	35	35	35	35	35	35	35	35	35	35	35	35	35	35	35	35	35	35	35	35	35	35	35	35	35	35	35	35	35	35	35	35	35	35	35	35
370	hsa-miR-892a-4395306	A	35	35	35	35	35	35	35	35	35	35	35	35	35	35	35	35	35	35	35	33.324	35	35	35	35	35	35	35	35	35	35	35	35	35	35	35	35	35	35	35	35	35	35	35	35	35	35	35
371	hsa-miR-9-4373285	A	26.5885	25.8843	25.3831	25.8843	25.7219	26.718	35	26.0837	25.3831	24.9723	24.9723	25.5801	25.7219	26.2473	27.0099	26.2473	24.9723	25.8843	24.3177	25.1746	26.3961	24.6932	25.5801	26.2473	24.3177	26.2473	26.8619	23.905	26.5885	24.9723	25.7219	26.0837	26.5885	25.5801	24.9723	25.7219	23.905	24.3177	24.9723	24.9723	23.1309	24.3177	23.1309	27.1874	27.1874	28.4808	24.3177
372	hsa-miR-92a-4395169	A	30.4872	27.6967	29.382	27.3721	29.6717	29.577	35	28.64	28.021	29.1359	29.1359	27.8589	28.3147	28.7727	28.4808	28.64	29.577	28.3147	29.1359	27.5496	27.6967	29.02	27.5496	28.64	29.02	29.2629	28.021	28.4808	29.4787	28.9097	29.382	29.2629	30.5956	28.64	29.1359	28.64	28.7727	29.9993	29.577	35	28.9097	29.1359	29.2629	27.6967	29.2629	29.6717	28.64
373	hsa-miR-93-4373302	A	35	35	35	35	35	35	35	35	35	35	35	35	35	35	35	35	35	35	35	35	35	35	35	34.9244	35	35	35	35	35	35	35	35	35	35	35	35	35	35	35	35	35	35	35	35	35	35	35
374	hsa-miR-95-4373011	A	35	34.7513	35	35	35	35	35	35	32.6995	34.6717	35	34.8662	35	35	35	35	35	35	35	35	35	35	35	35	35	35	35	35	35	35	35	35	35	35	34.0868	35	35	35	35	35	35	35	35	35	35	35	35
375	hsa-miR-96-4373372	A	35	35	35	35	35	35	35	35	35	35	35	35	35	35	35	35	35	35	35	35	35	35	35	35	35	35	35	35	35	35	35	35	35	35	35	35	35	35	35	35	35	35	35	35	35	35	35
376	hsa-miR-98-4373009	A	35	35	35	35	35	35	35	35	35	35	35	35	35	35	35	35	35	35	35	35	35	35	35	35	35	35	35	35	35	35	35	35	35	35	35	35	35	35	35	35	35	35	35	35	35	35	35
377	hsa-miR-99a-4373008	A	35	35	34.6093	31.4859	35	35	35	35	35	35	35	35	35	35	35	35	35	35	35	31.5753	35	35	35	35	35	35	35	35	35	35	35	35	35	35	35	35	35	35	35	35	35	35	35	35	35	35	35
378	hsa-miR-99b-4373007	A	35	33.9788	32.8662	34.6717	32.1221	35	35	31.1218	32.1221	33.2033	35	33.4665	33.5051	33.2033	33.9788	34.0868	32.9823	35	33.9788	34.2837	35	31.6543	32.4911	32.2514	32.2514	35	35	30.9231	32.6995	32.9331	33.4665	33.0472	35	33.4665	33.8946	33.73	31.1218	35	32.1221	35	31.2111	35	33.2508	35	35	35	35
379	MammU6-4395470	A	23.905	31.8725	23.905	29.7915	24.9723	21.973	18.6259	23.905	26.5885	27.5496	23.1309	27.0099	26.5885	23.905	27.5496	28.021	23.1309	20.2667	23.1309	27.3721	29.577	26.5885	27.0099	24.6932	23.905	25.8843	24.6932	21.973	23.1309	23.905	25.3831	20.2667	21.973	24.3177	23.1309	26.5885	28.1652	26.0837	29.4787	26.0837	29.577	29.2629	29.9993	23.905	26.3961	24.9723	28.3147
380	RNU44-4373384	A	35	35	35	35	35	35	35	35	35	35	35	35	35	35	35	35	35	35	35	35	35	35	35	35	35	35	35	35	35	35	35	35	35	35	35	35	35	35	35	35	35	35	35	35	35	35	35
381	RNU48-4373383	A	35	34.9611	35	34.8359	32.9823	35	35	35	35	33.4665	35	30.5956	34.6717	35	35	34.493	30.205	35	30.9231	33.8507	35	35	35	34.3504	32.9823	35	30.7055	32.043	29.382	34.4725	31.6543	32.043	30.205	33.0472	33.102	35	31.4859	30.4872	35	32.179	35	35	35	35	35	35	32.179
1	ath-miR159a-4373390	B	35	35	35	35	35	35	35	35	35	35	35	35	35	35	35	35	35	35	35	35	35	35	35	35	35	35	35	35	35	35	35	35	35	35	35	35	35	35	35	35	35	35	35	35	35	35	35
2	hsa-let-7a*-4395418	B	35	35	35	35	35	35	35	35	35	35	35	35	35	35	35	35	35	35	35	35	35	35	35	34.9674	35	35	35	35	35	35	35	35	35	35	35	35	35	35	35	35	35	35	35	35	35	35	35
3	hsa-let-7b*-4395515	B	35	35	35	35	35	35	35	35	35	35	35	35	35	35	35	35	35	35	35	35	35	35	35	35	35	35	35	35	35	35	35	35	35	35	35	35	35	35	35	35	35	35	35	35	35	35	35
4	hsa-let-7d*-4378108	B	35	35	35	35	35	35	35	35	35	35	35	35	35	35	35	35	35	35	35	28.6446	35	35	35	35	35	35	35	35	35	35	35	35	35	35	35	35	35	35	35	35	35	35	35	35	35	35	35
5	hsa-let-7e*-4395518	B	35	35	35	35	35	35	35	35	35	35	35	35	35	35	35	35	35	35	35	35	35	35	35	35	35	35	35	35	35	35	35	35	35	35	35	35	35	35	35	35	35	35	35	35	35	35	35
6	hsa-let-7f-1*-4395528	B	35	35	35	35	35	35	35	35	35	35	35	35	35	35	35	35	35	35	35	35	35	35	35	35	35	35	35	35	35	35	35	35	35	35	35	35	35	35	35	35	35	35	35	35	35	35	35
7	hsa-let-7f-2*-4395529	B	35	35	35	35	35	35	35	35	35	35	35	35	35	35	35	35	35	35	35	35	35	35	35	35	35	35	35	35	35	35	35	35	35	35	35	35	35	35	35	35	35	35	35	35	35	35	35
8	hsa-let-7g*-4395229	B	35	35	35	35	35	35	35	35	35	35	35	35	35	35	35	35	35	35	35	35	35	35	35	35	35	35	35	35	35	35	35	35	35	35	35	35	35	35	35	35	35	35	35	35	35	35	35
9	hsa-let-7i*-4395283	B	35	35	35	35	35	35	35	35	35	35	35	35	35	35	35	35	35	35	35	35	35	35	35	35	35	35	35	35	35	35	35	35	35	35	35	35	35	35	35	35	35	35	35	35	35	35	35
10	hsa-miR-100*-4395253	B	35	35	35	35	35	35	35	35	35	35	35	35	35	35	35	35	35	35	35	35	35	35	35	35	35	35	35	35	35	35	35	35	35	35	35	35	35	35	35	35	35	35	35	35	35	35	35
11	hsa-miR-101*-4395254	B	35	35	35	35	35	35	35	35	35	35	35	35	35	35	35	35	35	35	35	35	35	35	35	35	35	35	35	35	35	35	35	35	35	35	35	35	35	35	35	35	35	35	35	35	35	35	35
12	hsa-miR-105*-4395279	B	35	35	35	35	35	35	35	35	35	35	35	35	35	35	35	35	35	35	35	35	35	35	35	35	35	35	35	35	35	35	35	35	35	35	35	35	35	35	35	35	35	35	35	35	35	35	35
13	hsa-miR-106a*-4395281	B	35	35	35	35	35	35	35	35	35	35	35	35	35	35	35	35	35	35	35	35	35	35	35	35	35	35	35	35	35	35	35	35	35	35	35	35	35	35	35	35	35	35	35	35	35	35	35
14	hsa-miR-106b*-4395491	B	35	35	35	35	35	35	35	35	35	35	35	35	35	35	35	35	35	35	35	35	35	35	35	35	35	35	35	35	35	35	35	35	35	35	35	35	35	35	35	35	35	35	35	35	35	35	35
15	hsa-miR-10a*-4395399	B	35	35	35	35	35	35	35	35	35	35	35	35	35	35	35	35	35	35	35	35	35	35	35	35	35	35	35	35	35	35	35	35	35	35	35	35	35	35	35	35	35	35	35	35	35	35	35
16	hsa-miR-10b*-4395426	B	35	33.1434	35	35	35	35	35	35	32.6431	34.9912	35	33.7112	35	35	32.9787	35	35	35	35	35	33.2862	35	35	35	35	35	35	34.9454	35	35	33.461	35	35	35	35	35	35	35	33.2862	35	35	35	35	35	34.3648	35	35
17	hsa-miR-122*-4395241	B	35	35	35	35	35	35	35	35	35	35	35	35	35	35	35	35	35	35	35	35	35	35	35	34.9731	35	35	35	35	35	35	35	35	35	35	35	35	35	35	35	35	35	35	35	35	35	35	35
18	hsa-miR-124*-4395308	B	35	35	35	35	35	35	35	35	35	35	35	35	35	35	35	35	35	35	35	35	35	35	35	35	35	35	35	35	35	35	35	35	35	35	35	35	35	35	35	35	35	35	35	35	35	35	35
19	hsa-miR-125b-1*-4395489	B	35	35	35	35	35	35	35	35	35	35	35	35	35	35	35	35	35	35	35	35	35	35	35	34.8268	35	35	35	34.8268	35	35	35	35	35	35	35	35	35	35	35	35	35	35	35	35	35	35	35
20	hsa-miR-125b-2*-4395269	B	35	35	35	35	35	35	35	35	35	35	35	35	35	35	35	35	35	35	35	35	35	35	35	35	35	35	35	35	35	35	35	35	35	35	35	35	35	35	35	35	35	35	35	35	35	35	35
21	hsa-miR-126*-4373269	B	28.6446	24.9357	29.6994	24.9357	28.6446	31.8719	30.2722	28.6446	28.6446	28.6446	30.7664	27.4636	35	29.0379	28.6446	26.7028	27.4636	29.6994	31.2276	29.6994	26.7028	28.6446	28.2333	27.4636	29.0379	28.6446	29.0379	29.0379	28.6446	29.0379	29.0379	28.2333	28.2333	26.7028	28.6446	26.7028	30.7664	31.2276	29.6994	29.3557	29.3557	29.0379	29.0379	35	28.2333	29.0379	30.2722
22	hsa-miR-130a*-4395242	B	35	35	35	35	35	35	35	35	35	35	35	35	35	35	35	35	35	35	35	35	35	35	35	35	35	35	35	35	35	35	35	35	35	35	35	35	35	35	35	35	35	35	35	35	35	35	35
23	hsa-miR-130b*-4395225	B	35	34.7107	35	35	35	35	35	35	35	35	35	34.8268	35	35	35	35	35	35	35	35	35	35	35	33.8652	35	35	35	35	35	35	34.1769	35	35	35	35	35	35	35	35	35	35	35	35	35	35	35	35
24	hsa-miR-132*-4395243	B	35	35	35	35	35	35	35	35	35	35	35	35	35	35	35	35	35	35	35	35	35	35	35	35	35	35	35	35	35	35	35	35	35	35	35	35	35	35	35	35	35	35	35	35	35	35	35
25	hsa-miR-135a*-4395343	B	23.1988	23.1988	26.7028	23.1988	24.9357	23.1988	23.1988	23.1988	23.1988	23.1988	24.9357	23.1988	29.3557	24.9357	23.1988	24.9357	24.9357	23.1988	23.1988	23.1988	23.1988	24.9357	23.1988	23.1988	27.4636	23.1988	23.1988	24.9357	23.1988	24.9357	24.9357	24.9357	23.1988	24.9357	26.7028	17.4859	23.1988	23.1988	23.1988	17.4859	23.1988	23.1988	17.4859	24.9357	23.1988	24.9357	17.4859
26	hsa-miR-135b*-4395270	B	35	35	35	35	35	35	35	35	35	35	35	35	35	35	35	35	35	35	35	35	35	35	35	35	35	35	35	35	35	35	35	35	35	35	35	35	35	35	35	35	35	35	35	35	35	35	35
27	hsa-miR-136*-4395211	B	35	33.7112	35	33.8652	35	35	35	35	35	34.9176	35	35	35	35	35	34.5501	33.2862	35	35	35	35	35	35	35	34.7107	35	35	34.7595	35	35	35	35	35	33.8652	35	35	35	35	35	35	35	35	35	35	35	35	35
28	hsa-miR-138-1*-4395273	B	27.4636	30.2722	29.0379	28.6446	28.2333	27.4636	26.7028	24.9357	26.7028	31.2276	28.2333	28.2333	35	28.6446	26.7028	29.6994	28.2333	26.7028	28.2333	31.011	24.9357	29.0379	26.7028	29.0379	29.6994	27.4636	26.7028	28.6446	26.7028	26.7028	26.7028	29.3557	26.7028	28.6446	29.6994	30.2722	27.4636	27.4636	28.2333	26.7028	26.7028	26.7028	27.4636	27.4636	29.0379	28.6446	24.9357
29	hsa-miR-138-2*-4395255	B	35	35	35	35	35	35	35	35	35	35	35	35	35	35	35	35	35	35	35	35	35	35	35	35	35	35	35	35	35	35	35	35	35	35	35	35	35	35	35	35	35	35	35	35	35	35	35
30	hsa-miR-141*-4395256	B	35	35	35	35	35	35	35	35	35	35	35	35	35	35	35	35	35	35	35	35	35	35	35	35	35	35	35	35	35	35	35	35	35	35	35	35	35	35	35	35	35	35	35	35	35	35	35
31	hsa-miR-143*-4395257	B	35	35	35	35	35	35	35	35	35	35	35	35	35	35	35	35	35	35	35	35	35	35	35	35	35	35	35	35	35	35	35	35	35	35	35	35	35	35	35	35	35	35	35	35	35	35	35
32	hsa-miR-144*-4395259	B	35	30.7664	31.8719	30.2722	32.8478	35	35	35	31.2276	32.0692	35	32.4561	35	31.8719	33.461	31.011	31.6845	35	35	30.7664	29.3557	31.2276	30.7664	32.0692	35	31.011	32.4561	31.2276	35	29.9759	32.0692	35	35	31.2276	31.2276	29.0379	31.2276	31.8719	35	35	31.6845	35	32.4561	35	32.2617	35	32.9787
33	hsa-miR-145*-4395260	B	35	35	35	35	35	35	35	35	35	35	35	35	35	35	35	35	35	35	33.9734	34.4328	35	35	35	34.1769	34.4328	35	35	35	35	35	35	35	35	34.4328	35	35	35	35	35	35	35	35	35	35	35	35	35
34	hsa-miR-146a*-4395274	B	35	35	35	35	35	35	35	35	35	35	35	35	35	35	35	35	35	35	35	35	35	35	35	35	35	35	35	35	35	35	35	35	35	35	35	35	35	35	35	35	35	35	35	35	35	35	35
35	hsa-miR-148a*-4395245	B	35	35	35	35	35	35	35	35	35	35	35	35	35	35	35	35	35	35	35	35	35	35	35	35	35	35	35	35	35	35	35	35	35	35	35	35	35	35	35	35	35	35	35	35	35	35	35
36	hsa-miR-148b*-4395271	B	35	34.9627	35	34.1769	35	35	35	35	35	35	35	35	35	35	35	35	35	35	35	35	35	35	35	35	35	35	35	35	35	35	35	35	35	35	35	35	35	35	35	35	35	35	35	35	35	35	35
37	hsa-miR-149*-4395275	B	35	35	35	35	35	35	35	35	35	35	35	35	35	35	35	35	35	35	34.0818	35	35	35	35	35	35	35	35	35	35	35	35	35	35	35	35	35	35	35	35	35	35	35	35	35	35	35	35
38	hsa-miR-151-3p-4395365	B	35	17.4859	17.4859	17.4859	17.4859	35	35	35	33.9734	17.4859	35	17.4859	17.4859	17.4859	17.4859	17.4859	17.4859	35	17.4859	17.4859	17.4859	17.4859	17.4859	17.4859	23.1988	17.4859	17.4859	35	35	17.4859	17.4859	34.0818	35	17.4859	23.1988	35	17.4859	17.4859	17.4859	35	17.4859	35	35	17.4859	17.4859	17.4859	35
39	hsa-miR-154*-4378065	B	35	35	35	35	35	35	35	35	35	35	35	35	35	35	35	35	35	35	35	35	35	35	35	35	35	35	35	35	35	35	35	35	35	35	35	35	35	35	35	35	35	35	35	35	35	35	35
40	hsa-miR-155*-4395398	B	35	35	35	35	35	35	35	35	35	35	35	35	35	35	35	35	35	35	35	35	35	35	35	35	35	35	35	35	35	35	35	35	35	35	35	35	35	35	35	35	35	35	35	35	35	35	35
41	hsa-miR-15a*-4395530	B	35	35	35	35	35	35	35	35	35	35	35	35	35	35	35	34.273	35	35	34.7107	34.1769	35	35	35	35	34.6646	35	35	35	35	35	35	35	35	33.9734	35	35	35	35	35	35	35	35	35	35	35	35	35
42	hsa-miR-15b*-4395284	B	35	35	35	35	35	35	35	35	35	35	35	35	35	35	35	35	35	35	35	35	35	35	35	35	35	35	35	35	35	35	35	35	35	35	35	35	35	35	35	35	35	35	35	35	35	35	35
43	hsa-miR-16-1*-4395531	B	35	35	35	35	35	35	35	35	33.5991	35	35	35	35	35	35	35	35	35	35	35	35	35	35	35	35	35	35	35	35	35	35	35	35	35	35	35	35	35	35	35	35	35	35	35	35	35	35
44	hsa-miR-16-2*-4395282	B	35	35	35	35	35	35	35	35	35	35	35	35	35	35	35	35	35	35	35	35	35	35	35	35	35	35	35	35	35	35	35	35	35	35	35	35	35	35	35	35	35	35	35	35	35	35	35
45	hsa-miR-17*-4395532	B	35	34.8268	35	35	35	35	35	35	35	35	35	35	35	35	35	35	35	35	35	35	35	35	35	35	35	35	35	35	35	35	35	35	35	35	35	35	35	33.1434	35	35	35	35	35	35	35	35	35
46	hsa-miR-181a-2*-4395428	B	35	34.9176	35	35	35	35	35	35	35	34.3648	35	35	35	35	35	35	34.6646	35	35	34.9982	35	35	35	34.3648	35	35	35	35	35	35	35	35	35	35	35	35	35	35	35	35	35	35	35	35	35	35	35
47	hsa-miR-181a*-4373086	B	35	34.8864	35	35	35	35	35	35	35	35	35	35	35	35	35	35	35	35	35	35	35	35	35	35	35	35	35	35	35	35	35	35	35	35	35	35	35	35	35	35	35	35	35	35	35	35	35
48	hsa-miR-181c*-4395444	B	35	35	35	35	35	35	35	35	35	35	35	35	35	35	35	35	35	35	35	35	35	35	35	35	35	35	35	35	35	35	35	35	35	35	35	35	35	35	35	35	35	35	35	35	35	35	35
49	hsa-miR-182*-4378066	B	35	35	35	35	35	35	35	35	35	35	35	35	35	35	35	35	35	35	35	35	35	35	35	35	35	35	35	35	35	35	35	35	35	35	35	35	35	35	35	35	35	35	35	35	35	35	35
50	hsa-miR-183*-4395381	B	35	35	35	35	35	35	35	35	35	35	35	35	35	35	35	35	34.6172	35	35	34.8268	35	35	35	35	35	35	35	35	35	35	35	35	35	35	35	35	35	35	35	35	35	35	35	35	35	35	35
51	hsa-miR-185*-4395215	B	35	35	35	35	35	35	35	35	35	35	35	35	35	35	35	35	35	35	35	35	35	35	35	35	35	35	35	35	35	35	35	35	35	35	35	35	35	35	35	35	35	35	35	35	35	35	35
52	hsa-miR-186*-4395216	B	35	35	35	35	35	35	35	35	35	35	35	35	35	35	35	35	35	35	35	35	35	35	35	35	35	35	35	35	35	35	35	35	35	35	35	35	35	35	35	35	35	35	35	35	35	35	35
53	hsa-miR-188-5p-4395431	B	26.7028	30.5273	29.9759	29.6994	29.0379	24.9357	24.9357	26.7028	28.2333	32.2617	28.6446	29.6994	28.2333	27.4636	28.2333	28.6446	29.0379	24.9357	28.6446	31.2276	27.4636	28.2333	27.4636	29.3557	29.3557	28.2333	27.4636	29.6994	24.9357	28.2333	29.3557	27.4636	24.9357	29.0379	29.3557	29.3557	28.2333	28.2333	28.6446	28.2333	27.4636	27.4636	28.6446	26.7028	27.4636	27.4636	27.4636
54	hsa-miR-18a*-4395534	B	35	35	35	35	34.273	35	35	35	35	34.9627	35	35	35	35	35	35	35	35	35	35	35	35	35	35	35	35	35	35	35	35	35	34.273	35	35	35	35	35	35	35	35	35	35	35	35	35	35	35
55	hsa-miR-18b*-4395421	B	35	35	35	35	35	35	35	35	35	35	35	35	35	35	35	35	35	35	35	35	35	35	35	35	35	35	35	35	35	35	35	35	35	35	35	35	35	35	35	35	35	35	35	35	35	35	35
56	hsa-miR-190b-4395374	B	35	34.9731	35	35	35	35	35	35	35	35	35	35	35	35	35	35	35	35	35	35	35	35	35	34.6646	33.461	34.4328	35	35	35	35	34.807	30.5273	32.4561	35	35	35	35	35	35	35	35	35	35	35	35	35	33.461
57	hsa-miR-192*-4395383	B	35	35	35	35	35	35	35	35	35	34.9833	35	35	35	35	35	35	35	35	35	35	35	35	35	35	35	35	35	35	35	35	35	35	35	35	35	35	35	35	35	35	35	35	35	35	35	35	35
58	hsa-miR-193b*-4395477	B	35	35	35	35	35	35	35	35	35	35	35	35	35	35	35	35	35	35	35	35	35	35	35	35	35	35	35	35	35	35	35	35	35	35	35	35	35	35	35	35	35	35	35	35	35	35	35
59	hsa-miR-194*-4395490	B	35	35	35	35	35	35	35	35	35	35	35	35	35	35	35	35	35	35	35	35	35	35	35	35	35	35	35	35	35	35	35	35	35	35	35	35	35	35	35	35	35	35	35	35	35	35	35
60	hsa-miR-195*-4395218	B	35	35	35	35	35	35	35	35	35	35	35	35	35	35	35	35	35	35	35	35	35	35	35	35	35	35	35	35	35	35	35	35	35	35	35	35	35	35	35	35	35	35	35	35	35	35	35
61	hsa-miR-19a*-4395535	B	35	35	35	35	35	35	35	35	35	35	35	35	35	35	35	35	35	35	35	35	35	35	35	35	35	35	35	35	35	35	35	35	35	35	35	35	35	35	35	35	35	35	35	35	35	35	35
62	hsa-miR-19b-1*-4395536	B	32.0692	34.5501	33.5991	35	33.9734	35	35	35	33.1434	35	31.4519	34.8864	35	32.9787	35	35	34.273	35	32.2617	34.955	33.9734	33.461	35	33.7112	34.4993	33.5991	32.2617	34.3648	35	33.5991	34.5501	34.3648	35	35	35	35	32.2617	32.2617	32.0692	32.8478	32.4561	32.6431	35	35	35	35	31.6845
63	hsa-miR-19b-2*-4395537	B	35	35	35	35	35	35	35	35	35	35	35	35	35	35	35	35	35	35	35	35	35	35	35	35	35	35	35	35	35	35	35	35	35	35	35	35	35	35	35	35	35	35	35	35	35	35	35
64	hsa-miR-200a*-4373273	B	35	35	35	35	35	35	35	33.7112	35	35	35	35	35	35	35	35	35	35	35	35	35	35	35	35	35	35	35	35	35	35	35	35	35	35	35	35	35	35	35	35	35	35	35	35	35	35	35
65	hsa-miR-200b*-4395385	B	35	35	35	35	35	35	35	35	35	35	35	35	35	35	35	35	35	35	35	35	35	35	35	35	35	35	35	35	35	35	35	35	35	35	35	35	35	35	35	35	35	35	35	35	35	35	35
66	hsa-miR-200c*-4395397	B	35	35	35	35	35	35	35	35	35	35	35	35	35	35	35	35	35	35	35	35	35	35	35	35	35	35	35	35	35	35	35	35	35	35	35	35	35	35	35	35	35	35	35	35	35	35	35
67	hsa-miR-202*-4395473	B	35	35	35	35	35	35	35	35	35	35	35	35	35	35	35	35	35	35	35	35	35	35	35	35	35	35	35	35	35	35	35	35	35	35	35	35	35	35	35	35	35	35	35	35	35	35	35
68	hsa-miR-206-4373092	B	35	35	33.9734	34.0818	35	35	35	35	35	35	32.6431	35	35	35	35	32.4561	35	35	35	35	35	35	35	34.4328	35	35	35	34.4993	35	35	35	33.1434	30.7664	35	35	35	35	35	35	35	35	35	35	35	34.1769	35	35
69	hsa-miR-20a*-4395548	B	35	35	34.4328	35	35	31.2276	35	35	35	35	35	35	35	35	35	34.3648	35	35	35	35	35	35	35	35	35	34.6172	35	35	35	35	35	35	35	35	35	35	35	35	35	35	35	35	35	35	35	35	35
70	hsa-miR-20b*-4395422	B	35	35	35	35	35	35	35	35	35	35	35	35	35	35	35	35	35	35	35	35	35	35	35	35	35	35	35	35	35	35	35	35	35	35	35	35	35	35	35	35	35	35	35	35	35	35	35
71	hsa-miR-21*-4395549	B	35	34.4993	35	35	35	35	35	35	35	35	35	35	35	35	35	35	35	35	35	33.9734	35	35	35	35	35	35	35	35	35	35	32.4561	35	35	35	35	35	35	35	33.7112	35	35	35	32.8478	35	35	35	31.8719
72	hsa-miR-214*-4395404	B	35	35	35	35	35	35	35	35	35	35	35	35	35	35	35	35	35	35	35	35	35	35	35	35	35	35	35	35	35	35	35	35	35	35	35	35	35	35	35	35	35	35	35	35	35	35	35
73	hsa-miR-218-2*-4395405	B	35	35	35	35	35	35	35	35	35	35	35	35	35	35	35	35	35	35	35	35	35	35	35	35	35	35	35	35	35	35	35	35	35	35	35	35	35	35	35	35	35	35	35	35	35	35	35
74	hsa-miR-22*-4395412	B	35	34.4328	35	33.7112	35	35	35	35	35	33.1434	35	35	35	35	35	35	35	35	34.6646	34.6646	35	34.4993	35	34.9627	34.0818	35	35	34.8864	35	35	35	35	35	35	33.5991	35	35	35	35	35	35	35	35	35	35	35	35
75	hsa-miR-221*-4395207	B	35	35	35	35	35	35	35	35	35	35	35	35	35	35	35	35	35	35	35	35	35	35	35	35	35	35	35	35	35	35	35	35	35	35	35	35	35	35	35	35	35	35	35	35	35	35	35
76	hsa-miR-222*-4395208	B	35	35	35	35	35	35	35	35	35	35	35	35	35	35	35	35	35	35	35	35	35	35	35	35	35	35	35	35	35	35	35	35	35	35	35	35	35	35	35	35	35	35	35	35	35	35	35
77	hsa-miR-223*-4395209	B	32.9787	29.3557	32.9787	31.011	32.2617	35	35	31.011	33.2862	30.2722	35	29.0379	35	31.6845	31.6845	33.1434	33.1434	35	31.6845	28.2333	30.7664	30.5273	31.4519	29.6994	31.6845	31.4519	35	30.5273	35	32.4561	30.7664	31.2276	32.9787	29.6994	32.0692	31.2276	33.5991	32.8478	35	35	35	35	33.1434	30.2722	31.8719	35	32.2617
78	hsa-miR-23a*-4395550	B	35	35	35	35	35	35	35	35	35	35	35	35	35	35	35	35	35	35	35	35	35	35	35	35	35	35	35	35	35	35	35	35	35	35	35	35	34.0818	35	35	35	35	35	35	35	35	35	35
79	hsa-miR-23b*-4395237	B	35	35	35	35	35	35	35	35	35	35	35	35	35	35	35	35	35	35	35	35	35	35	35	35	35	35	35	35	35	35	35	35	35	35	35	35	35	35	35	35	35	35	35	35	35	35	35
80	hsa-miR-24-1*-4395551	B	35	35	35	35	35	35	35	35	35	35	35	35	35	35	35	35	35	35	35	35	35	35	35	35	35	35	35	35	35	35	35	35	35	35	35	35	35	35	35	35	35	35	35	35	35	35	35
81	hsa-miR-25*-4395553	B	35	35	35	35	35	35	35	35	35	35	35	35	35	35	35	35	35	35	35	35	35	35	35	35	35	35	35	35	35	35	35	35	35	35	35	35	35	35	35	35	35	35	35	35	35	35	35
82	hsa-miR-26a-1*-4395554	B	33.2862	34.85	34.4993	34.5501	35	35	35	35	35	34.955	35	34.85	35	35	35	33.5991	35	35	35	35	34.0818	35	35	34.0818	35	35	35	35	35	35	34.0818	35	35	35	34.0818	34.1769	35	35	35	35	35	35	35	35	35	35	35
83	hsa-miR-26a-2*-4395226	B	35	35	35	35	35	35	35	35	35	35	35	35	35	35	35	35	35	35	35	34.9454	35	35	35	35	35	35	35	35	35	35	35	35	35	35	35	35	35	35	35	35	35	35	35	35	35	35	35
84	hsa-miR-26b*-4395555	B	35	34.273	33.7112	34.7595	35	35	35	35	33.7112	32.9787	35	32.9787	35	35	33.5991	34.1769	35	35	35	34.4993	32.8478	35	33.9734	34.273	33.8652	34.0818	35	34.1769	35	34.3648	32.9787	35	35	34.3648	35	35	35	35	35	35	35	35	35	35	32.9787	35	35
85	hsa-miR-27a*-4395556	B	35	35	35	35	35	35	35	35	35	34.8268	35	35	35	35	33.8652	35	35	35	35	33.7112	35	35	35	35	35	35	35	34.0818	35	35	34.3648	34.7107	35	34.1769	35	33.7112	35	35	35	35	35	35	35	35	35	35	35
86	hsa-miR-27b*-4395285	B	35	35	35	35	35	35	35	35	35	35	35	35	35	35	35	35	35	35	35	35	35	35	35	35	35	35	35	35	35	35	35	35	35	35	35	35	35	35	35	35	35	35	35	35	35	35	35
87	hsa-miR-29a*-4395558	B	35	35	35	35	35	35	35	35	35	35	35	35	35	35	35	35	35	35	35	35	35	35	35	35	35	35	35	35	35	35	35	35	35	35	35	35	35	35	35	35	35	35	35	35	35	35	35
88	hsa-miR-29b-1*-4395276	B	35	35	35	35	35	35	35	35	35	35	35	35	35	35	35	35	35	35	35	35	35	35	35	35	35	35	35	35	35	35	35	35	35	35	35	35	35	35	35	35	35	35	35	35	35	35	35
89	hsa-miR-29b-2*-4395277	B	31.6845	35	35	35	35	35	35	35	35	34.9881	35	35	35	35	35	35	35	35	35	35	35	35	35	35	35	35	35	34.7107	35	35	35	35	35	35	35	35	35	35	35	35	32.6431	35	35	35	35	35	35
90	hsa-miR-29c*-4381131	B	35	35	35	35	35	35	35	35	35	35	35	33.5991	35	35	35	35	35	35	35	34.9176	35	35	33.1434	34.807	35	33.2862	35	35	35	35	35	35	35	35	35	35	35	35	35	35	35	35	35	35	35	35	35
91	hsa-miR-302a*-4395492	B	35	35	35	35	35	35	35	35	35	35	35	35	35	35	35	35	35	35	35	35	35	35	35	35	35	35	35	35	35	35	35	35	35	35	35	35	35	35	35	35	35	35	35	35	35	35	35
92	hsa-miR-302b*-4395230	B	35	35	35	35	35	35	35	35	35	35	35	35	35	35	35	35	35	35	35	35	35	35	35	35	35	35	35	35	35	35	35	35	35	35	35	35	35	35	35	35	35	35	35	35	35	35	35
93	hsa-miR-302c*-4373277	B	35	35	35	35	35	35	35	35	35	35	35	35	35	35	35	35	35	35	35	35	35	35	35	35	35	35	35	35	35	35	35	35	35	35	35	35	35	35	35	35	33.5991	35	35	35	35	35	35
94	hsa-miR-302d-4373063	B	35	35	35	35	35	35	35	35	35	35	35	35	35	35	35	35	35	35	35	35	35	35	35	35	35	35	35	35	35	35	35	35	35	35	35	35	35	35	35	35	35	35	35	35	35	35	35
95	hsa-miR-302d*-4395231	B	35	35	35	35	35	35	35	35	35	35	35	35	35	35	35	35	35	35	35	35	35	35	35	35	35	35	35	35	35	35	35	35	35	35	35	35	35	35	35	35	35	35	35	35	35	35	35
96	hsa-miR-30a-4373061	B	31.4519	26.7028	29.3557	27.4636	29.6994	35	35	30.2722	29.6994	29.0379	30.5273	29.3557	35	30.5273	30.2722	29.0379	29.3557	29.0379	29.0379	27.4636	29.9759	29.3557	28.6446	28.2333	28.6446	29.6994	29.6994	28.2333	31.011	30.2722	27.4636	29.0379	27.4636	29.3557	30.2722	27.4636	28.6446	29.6994	29.3557	28.6446	28.6446	29.6994	26.7028	35	30.5273	35	28.2333
97	hsa-miR-30a*-4373062	B	35	33.461	35	33.1434	32.4561	35	35	32.0692	35	34.0818	35	33.461	35	35	32.8478	33.461	33.5991	35	35	32.4561	35	33.1434	32.4561	32.2617	35	32.0692	35	33.7112	35	31.6845	35	35	35	32.9787	34.1769	31.8719	35	32.9787	35	35	35	31.4519	35	35	34.273	35	35
98	hsa-miR-30b*-4395240	B	35	35	35	35	35	35	35	35	35	35	35	35	35	35	35	35	35	35	35	35	35	35	35	35	35	35	35	35	35	35	35	35	35	35	35	35	35	35	35	35	35	35	35	35	35	35	35
99	hsa-miR-30c-1*-4395219	B	35	35	35	35	35	35	35	35	35	35	35	35	35	35	35	35	35	35	35	35	35	35	35	35	35	35	35	35	35	35	35	35	35	35	35	35	35	35	35	35	35	35	35	35	35	35	35
100	hsa-miR-30c-2*-4395221	B	35	35	35	35	35	35	35	35	35	35	35	35	35	35	35	35	35	35	35	35	35	35	35	35	35	35	35	35	35	35	35	35	35	35	35	35	35	35	35	35	35	35	35	35	35	35	35
101	hsa-miR-30d-4373059	B	32.4561	31.011	32.0692	31.6845	33.2862	35	35	31.6845	31.4519	30.7664	32.8478	31.011	35	33.2862	32.4561	32.8478	32.4561	35	31.8719	30.2722	31.8719	31.6845	31.6845	30.2722	32.0692	31.8719	32.0692	31.6845	35	33.2862	31.8719	33.461	32.8478	32.8478	32.2617	31.4519	31.8719	32.6431	32.9787	32.4561	35	35	32.2617	35	33.5991	35	35
102	hsa-miR-30d*-4395416	B	35	35	35	35	35	35	35	35	32.9787	35	35	35	35	35	35	35	35	35	35	35	35	35	34.1769	35	35	35	35	34.955	35	35	35	35	35	35	35	35	35	35	35	35	35	35	35	35	35	35	35
103	hsa-miR-30e-4395334	B	32.6431	28.2333	35	30.7664	31.011	35	35	35	30.7664	29.9759	35	28.6446	35	35	30.5273	29.9759	32.6431	35	32.6431	29.0379	29.6994	31.8719	32.0692	29.9759	31.8719	29.9759	35	30.7664	35	32.0692	31.2276	32.6431	30.2722	31.011	31.8719	24.9357	35	35	35	35	35	35	31.4519	35	29.6994	35	30.5273
104	hsa-miR-30e*-4373057	B	29.6994	28.6446	31.011	30.5273	29.3557	35	29.3557	31.4519	30.5273	31.011	32.0692	31.6845	35	30.2722	29.3557	30.5273	31.011	30.2722	31.011	29.9759	30.2722	30.7664	29.6994	30.5273	30.7664	30.7664	31.011	29.9759	35	30.7664	29.6994	35	35	29.9759	30.7664	28.6446	29.9759	31.011	30.2722	29.6994	30.7664	35	29.9759	28.2333	29.3557	35	32.6431
105	hsa-miR-32*-4395222	B	35	35	35	35	35	35	35	35	35	35	35	35	35	35	35	35	35	35	35	35	35	35	35	35	35	35	35	35	35	35	35	35	35	35	35	35	35	35	35	35	35	35	35	35	35	35	35
106	hsa-miR-335*-4395296	B	35	34.6646	35	33.461	35	35	35	35	35	34.273	35	35	35	35	35	35	35	35	35	35	35	35	35	35	34.6172	35	35	35	35	35	35	35	35	35	35	35	35	35	35	35	35	35	35	35	35	35	35
107	hsa-miR-337-3p-4395268	B	35	35	35	35	34.3648	35	35	35	35	35	35	35	35	35	35	35	35	35	35	35	35	35	35	35	35	35	35	35	35	35	35	35	35	35	35	35	35	35	35	35	35	35	35	35	35	35	35
108	hsa-miR-33a*-4395247	B	35	35	35	35	35	35	35	35	35	35	35	35	35	35	35	35	35	35	35	35	35	35	35	35	35	35	35	35	35	35	35	35	35	35	35	35	35	35	35	35	35	35	35	35	35	35	35
109	hsa-miR-340*-4395370	B	31.8719	32.0692	34.0818	33.2862	33.7112	35	35	33.461	32.8478	33.2862	35	35	35	35	35	31.8719	34.5501	35	35	34.6172	33.8652	32.4561	35	33.1434	35	32.6431	35	35	35	33.8652	33.8652	35	35	33.7112	32.9787	32.8478	35	35	35	35	35	31.8719	35	35	35	35	35
110	hsa-miR-34a*-4395427	B	35	35	35	35	32.9787	35	35	35	35	35	35	35	35	35	35	32.0692	35	35	35	35	35	35	35	34.6172	35	35	35	35	35	35	35	32.8478	31.4519	35	35	35	35	35	35	35	35	35	35	35	35	35	35
111	hsa-miR-34b*-4373037	B	35	35	35	35	35	35	35	35	35	35	35	35	35	35	35	35	35	35	35	35	35	35	35	35	35	35	35	35	35	35	35	34.5501	35	35	35	35	35	35	35	35	35	35	35	35	35	35	35
112	hsa-miR-361-3p-4395227	B	35	35	35	35	35	35	35	35	35	35	35	35	35	35	35	35	35	35	35	35	35	35	35	35	35	35	35	35	35	35	35	35	35	35	35	35	35	35	35	35	35	35	35	35	35	35	35
113	hsa-miR-363*-4380917	B	35	35	35	35	35	35	35	35	35	35	35	35	35	35	35	35	35	35	35	35	35	35	35	35	35	35	35	35	35	35	35	35	35	35	35	35	35	35	35	35	35	35	35	35	35	35	35
114	hsa-miR-367*-4395232	B	35	35	35	35	35	35	35	35	35	35	35	35	35	35	35	35	35	35	35	35	35	35	35	35	35	35	35	35	35	35	35	35	35	35	35	35	35	35	35	35	35	35	35	35	35	35	35
115	hsa-miR-373*-4373279	B	35	35	35	35	35	35	35	35	35	35	35	35	35	35	35	35	35	35	35	35	35	35	35	35	35	35	35	35	35	35	35	35	35	35	35	35	35	35	35	35	35	35	35	35	35	35	35
116	hsa-miR-374a*-4395236	B	35	35	35	35	35	35	35	35	35	35	35	35	35	35	35	35	33.8652	35	35	35	35	35	35	35	35	35	35	35	35	35	35	35	35	35	35	35	35	35	35	35	35	35	35	35	35	35	35
117	hsa-miR-374b*-4395502	B	35	35	35	35	35	35	35	35	35	35	35	35	35	35	35	35	35	35	35	35	35	35	35	35	35	35	35	35	35	35	35	35	35	35	35	35	35	35	35	35	35	35	35	35	35	35	35
118	hsa-miR-376a*-4395238	B	35	35	35	35	35	35	35	35	35	35	35	35	35	35	35	35	35	35	35	35	35	35	35	35	35	35	35	35	35	35	35	35	35	35	35	35	35	35	35	35	35	35	35	35	35	35	35
119	hsa-miR-377*-4395239	B	35	35	35	35	35	35	35	35	35	35	35	35	35	35	35	35	35	35	35	35	35	35	35	35	35	35	35	35	35	35	35	35	35	35	35	35	35	35	35	35	35	35	35	35	35	35	35
120	hsa-miR-378-4395354	B	30.7664	31.6845	23.1988	31.2276	32.0692	29.9759	27.4636	29.6994	32.0692	33.9734	32.2617	32.2617	35	31.011	31.2276	33.2862	33.461	28.6446	32.4561	31.6845	30.5273	32.0692	29.9759	32.6431	24.9357	31.6845	30.5273	33.461	30.5273	31.4519	31.4519	35	33.2862	32.6431	31.4519	33.1434	31.6845	31.4519	32.2617	31.6845	32.2617	31.011	31.8719	29.3557	30.7664	29.9759	31.4519
121	hsa-miR-378*-4373024	B	35	35	35	35	35	35	35	35	35	35	35	35	35	35	35	35	35	35	35	34.85	35	35	35	35	35	35	35	33.8652	35	35	35	35	35	35	35	34.0818	35	35	35	35	35	35	35	35	35	35	35
122	hsa-miR-379*-4395244	B	35	35	35	35	35	35	35	35	35	35	35	35	35	35	35	35	35	35	35	35	35	35	35	35	35	35	35	35	35	35	35	35	35	35	35	35	35	35	35	35	35	35	35	35	35	35	35
123	hsa-miR-380*-4373021	B	35	35	34.273	34.7107	35	35	35	35	35	35	35	35	35	35	35	35	35	35	33.1434	33.5991	35	35	35	35	34.8648	35	35	33.9734	35	34.4993	35	33.8652	32.6431	33.5991	33.1434	35	35	35	35	35	35	35	35	35	35	35	35
124	hsa-miR-409-3p-4395443	B	35	29.6994	34.6172	29.3557	31.4519	35	35	35	34.0818	24.9357	35	32.0692	35	35	35	32.9787	32.0692	30.5273	35	34.9833	35	35	35	33.461	31.4519	35	35	31.4519	35	33.461	34.6172	33.5991	35	30.5273	33.461	32.9787	35	35	35	31.4519	33.461	32.0692	31.2276	35	35	35	33.2862
125	hsa-miR-411*-4395349	B	35	35	35	35	35	35	35	35	35	35	35	35	35	35	35	35	35	35	35	35	35	35	35	35	35	35	35	35	35	35	35	35	35	35	35	35	35	35	35	35	35	35	35	35	35	35	35
126	hsa-miR-424*-4395420	B	35	35	35	35	35	35	35	35	35	35	35	35	35	35	35	35	35	35	35	35	35	35	35	35	35	35	35	35	35	35	35	35	35	35	35	35	35	35	35	35	35	35	35	35	35	35	35
127	hsa-miR-425*-4395413	B	35	31.8719	33.1434	31.8719	30.5273	29.3557	35	31.8719	35	31.8719	35	31.8719	35	33.5991	31.4519	32.6431	33.9734	35	33.7112	33.2862	33.461	32.9787	32.2617	31.011	33.1434	32.2617	35	33.2862	35	33.7112	29.9759	32.9787	34.0818	32.2617	32.4561	35	32.4561	35	32.8478	35	32.8478	32.9787	33.5991	35	30.2722	35	35
128	hsa-miR-431*-4395423	B	35	35	35	35	35	35	35	35	35	35	35	35	35	35	35	35	35	35	35	35	35	35	35	35	35	35	35	35	35	35	35	35	35	35	35	35	35	35	35	35	35	35	35	35	35	35	35
129	hsa-miR-432-4373280	B	35	33.2862	32.4561	32.9787	34.0818	31.4519	35	33.5991	35	29.6994	35	31.4519	35	32.2617	29.9759	31.6845	30.7664	35	35	35	35	33.7112	33.8652	35	33.5991	32.4561	35	35	35	34.273	35	35	35	31.4519	33.7112	34.3648	35	35	35	35	32.9787	33.1434	32.6431	35	32.6431	35	35
130	hsa-miR-432*-4378076	B	35	35	35	35	35	35	35	35	35	35	35	35	35	35	35	35	35	35	35	35	35	35	35	35	35	35	35	35	35	35	35	35	35	35	35	35	35	35	35	35	35	35	35	35	35	35	35
131	hsa-miR-452*-4395441	B	35	35	35	35	35	35	35	35	35	35	35	35	35	35	35	35	35	35	35	35	35	35	35	35	35	35	35	35	35	35	35	35	35	35	35	35	35	35	35	35	35	35	35	35	35	35	35
132	hsa-miR-454*-4395185	B	35	35	35	35	35	35	35	35	35	34.6172	35	34.7595	35	35	35	35	35	35	35	35	33.5991	35	35	34.8648	35	35	35	35	35	35	35	35	35	35	35	35	35	35	35	35	35	35	35	35	35	35	35
133	hsa-miR-488*-4373213	B	35	35	35	35	35	35	35	35	35	35	35	35	35	35	35	35	35	35	35	35	35	35	35	35	35	35	35	35	35	35	35	35	35	35	35	35	35	35	35	35	35	35	35	35	35	35	35
134	hsa-miR-493*-4373218	B	35	35	35	35	35	35	35	35	35	35	35	35	35	35	35	35	32.8478	35	35	35	35	35	35	35	35	35	35	35	35	35	35	35	35	35	35	35	35	35	35	35	35	35	35	35	35	35	35
135	hsa-miR-497-4373222	B	35	35	35	35	35	35	35	35	35	35	35	35	35	35	35	34.7107	35	35	35	35	35	35	35	35	35	35	35	35	35	35	35	35	35	35	35	35	35	35	35	35	35	35	35	35	35	35	35
136	hsa-miR-497*-4395479	B	35	35	35	35	35	35	35	35	35	35	35	35	35	35	35	35	35	35	35	35	35	35	35	35	35	35	35	35	35	35	35	35	35	35	35	35	35	35	35	35	35	35	35	35	35	35	35
137	hsa-miR-498-4373223	B	35	35	35	35	35	35	35	35	35	35	35	35	35	35	35	35	35	35	35	35	35	35	35	35	35	35	35	35	35	35	35	35	35	35	35	35	35	35	35	35	35	35	35	35	35	35	35
138	hsa-miR-500*-4373225	B	35	35	35	35	35	35	35	35	35	35	35	35	35	35	35	35	35	35	35	35	35	35	35	35	35	35	35	35	35	35	35	35	35	35	35	35	35	35	35	35	35	35	35	35	35	35	35
139	hsa-miR-505*-4395198	B	35	35	35	35	35	35	35	32.6431	35	34.7107	35	34.6172	35	35	33.7112	33.8652	35	35	35	35	35	35	33.5991	34.9454	35	33.1434	35	35	35	35	34.7107	35	35	35	35	32.4561	33.2862	35	35	35	35	35	35	35	35	35	35
140	hsa-miR-509-3p-4395347	B	31.2276	33.8652	31.4519	32.2617	33.8652	30.2722	31.011	32.4561	31.8719	35	31.011	34.4993	29.0379	32.0692	32.6431	34.6172	31.2276	31.2276	30.5273	34.0818	32.0692	33.2862	32.6431	33.9734	33.2862	32.9787	31.4519	35	35	32.2617	33.1434	31.6845	30.5273	35	35	33.5991	32.9787	32.0692	31.6845	35	35	35	35	35	31.4519	35	35
141	hsa-miR-513-3p-4395202	B	17.4859	32.4561	35	35	35	35	35	35	35	35	17.4859	35	23.1988	35	35	35	35	35	33.461	35	35	35	35	35	17.4859	35	35	17.4859	35	35	34.4993	17.4859	35	35	24.9357	28.2333	35	33.461	33.5991	35	35	35	35	35	35	23.1988	35
142	hsa-miR-516a-3p-4373183	B	35	35	35	35	34.6172	35	35	35	35	35	35	35	35	35	35	35	35	35	34.273	34.9674	35	26.7028	35	35	31.2276	35	35	35	35	33.1434	33.7112	30.7664	31.2276	35	35	35	32.8478	35	32.6431	35	35	35	35	35	35	35	33.1434
143	hsa-miR-517*-4378078	B	35	35	35	35	35	35	35	35	35	35	35	35	35	35	35	35	35	35	35	35	35	35	35	35	35	35	35	35	35	35	35	35	35	35	35	35	35	35	35	35	35	35	35	35	35	35	35
144	hsa-miR-518c*-4378082	B	35	35	35	35	35	35	35	35	35	35	35	35	35	35	35	35	35	35	35	35	35	35	35	35	35	35	35	35	35	35	35	35	35	35	35	35	35	35	35	35	35	35	35	35	35	35	35
145	hsa-miR-518e*-4395482	B	35	35	35	35	35	35	35	35	35	35	35	35	35	35	35	35	35	35	35	35	35	35	35	35	35	35	35	35	35	35	35	35	35	35	35	35	35	35	35	35	35	35	35	35	35	35	35
146	hsa-miR-518f*-4395498	B	35	35	35	35	35	35	35	35	35	35	35	35	35	35	35	35	35	35	35	35	35	35	35	35	35	35	35	35	35	35	35	35	35	35	35	35	35	35	35	35	35	35	35	35	35	35	35
147	hsa-miR-519b-3p-4395495	B	35	35	35	35	35	35	35	35	35	35	35	35	35	35	35	35	35	35	35	35	35	35	35	35	35	35	32.8478	35	35	35	35	34.4993	35	35	35	35	35	35	35	35	35	35	35	35	35	35	35
148	hsa-miR-519e*-4378084	B	35	35	35	35	35	35	35	35	35	35	35	35	35	35	35	35	35	35	35	35	35	35	35	35	35	35	35	35	35	35	35	35	35	35	35	35	35	35	35	35	35	35	35	35	35	35	35
149	hsa-miR-520c-3p-4395511	B	35	35	28.2333	34.273	33.1434	31.011	29.9759	33.1434	32.2617	35	31.6845	34.5501	24.9357	35	33.1434	23.1988	33.7112	30.7664	27.4636	34.7107	32.9787	23.1988	33.2862	32.8478	35	33.7112	30.7664	32.8478	35	32.8478	33.9734	26.7028	29.6994	35	17.4859	33.8652	32.6431	32.4561	31.2276	31.011	32.0692	32.8478	35	31.011	33.7112	30.7664	33.7112
150	hsa-miR-520h-4373258	B	35	35	35	35	35	35	35	35	35	35	35	35	35	35	35	35	35	35	35	35	35	35	35	35	35	35	35	35	35	35	35	35	35	35	35	35	35	35	35	35	35	35	35	35	35	35	35
151	hsa-miR-524-3p-4378087	B	35	35	35	35	35	35	35	35	35	35	35	35	35	35	35	35	35	35	35	35	35	35	35	35	35	35	35	35	35	35	35	35	35	35	35	35	35	35	35	35	35	35	35	35	35	35	35
152	hsa-miR-526b*-4395494	B	29.0379	32.9787	31.2276	32.6431	30.2722	29.0379	35	32.2617	29.3557	35	29.9759	35	27.4636	29.9759	35	31.4519	30.2722	35	30.2722	32.2617	35	30.2722	35	31.8719	31.011	33.461	28.6446	32.2617	30.7664	31.8719	32.2617	32.4561	31.011	30.2722	31.6845	31.6845	29.6994	29.9759	30.5273	29.0379	30.2722	28.2333	30.2722	35	33.1434	35	29.3557
153	hsa-miR-541*-4395311	B	35	35	35	35	35	35	35	35	35	34.994	35	35	35	35	35	35	35	35	33.5991	35	35	35	35	35	34.5501	35	35	34.273	35	35	35	35	33.461	35	35	35	35	35	35	35	35	35	35	35	34.0818	35	35
154	hsa-miR-543-4395487	B	35	34.6172	35	35	35	35	35	35	35	32.4561	35	35	35	35	35	35	35	35	35	35	35	35	35	35	35	35	35	35	35	35	35	35	35	35	35	35	35	35	35	35	35	35	35	35	35	35	35
155	hsa-miR-545*-4395377	B	35	34.9881	35	35	35	35	35	35	35	35	35	35	35	35	35	35	35	35	35	35	35	35	35	35	35	35	35	35	35	35	35	35	35	35	35	35	35	35	35	35	35	35	35	35	35	35	35
156	hsa-miR-549-4380921	B	35	35	35	35	35	35	35	35	35	35	35	35	35	35	35	35	35	35	35	35	35	35	35	35	35	35	35	35	35	35	35	35	35	35	35	35	35	35	24.9357	35	35	30.7664	35	35	35	35	35
157	hsa-miR-550-4395521	B	35	35	35	35	35	35	35	35	35	35	35	35	35	35	35	35	35	35	35	35	35	35	35	35	35	35	35	35	35	35	35	35	35	35	35	35	35	35	35	35	35	35	35	35	35	35	35
158	hsa-miR-550*-4380954	B	35	35	35	35	35	35	35	35	35	35	35	35	35	35	35	35	35	35	35	35	35	35	35	35	35	35	35	35	35	35	35	35	35	35	35	35	35	35	35	35	35	35	35	35	35	35	35
159	hsa-miR-551a-4380929	B	35	35	35	35	35	35	35	35	35	35	35	35	35	35	35	35	35	35	35	35	35	35	35	35	35	35	35	35	35	35	35	35	35	35	35	35	35	35	35	35	35	35	35	35	35	35	35
160	hsa-miR-551b*-4395457	B	35	35	35	35	35	35	35	35	35	35	35	35	35	35	35	35	35	35	35	35	35	35	35	35	35	35	35	35	35	35	35	35	35	35	35	35	35	35	35	35	35	35	35	35	35	35	35
161	hsa-miR-552-4380930	B	35	35	35	35	35	35	35	35	35	35	35	35	35	35	35	35	35	35	35	35	35	35	35	35	35	35	35	35	35	35	35	35	35	35	35	35	35	35	35	35	35	35	35	35	35	35	35
162	hsa-miR-553-4380931	B	35	35	35	35	35	35	35	35	35	35	35	35	35	35	35	35	35	35	35	35	35	35	35	35	35	35	35	35	35	35	35	35	35	35	35	35	35	35	35	35	35	35	35	35	35	35	35
163	hsa-miR-554-4380932	B	35	35	35	35	35	35	35	35	35	35	35	35	35	35	35	35	35	35	35	35	35	35	35	35	35	35	35	35	35	35	35	35	35	35	35	35	35	35	35	35	35	35	35	35	35	35	35
164	hsa-miR-555-4380933	B	35	35	35	35	35	35	35	35	35	35	35	35	35	35	35	35	35	35	35	35	35	35	35	35	35	35	35	35	35	35	35	35	35	35	35	35	35	35	35	35	35	35	35	35	35	35	35
165	hsa-miR-557-4380935	B	35	35	35	35	35	35	35	35	35	35	35	35	35	35	35	35	35	35	35	35	35	35	35	35	35	35	35	35	35	35	35	35	35	35	35	35	35	35	35	35	35	35	35	35	35	35	35
166	hsa-miR-558-4380936	B	35	35	35	35	35	35	35	35	35	35	35	35	35	35	35	35	35	35	35	35	35	35	35	35	35	35	35	35	35	35	35	35	35	35	35	35	35	35	35	35	35	35	35	35	35	35	35
167	hsa-miR-559-4380937	B	35	35	35	35	35	35	35	35	35	35	35	35	35	35	35	35	35	35	35	35	35	35	35	35	35	35	35	35	35	35	35	35	35	35	35	35	35	35	35	35	35	35	35	35	35	35	35
168	hsa-miR-562-4380939	B	35	35	35	35	35	35	35	35	35	35	35	35	35	35	35	35	35	35	35	35	35	35	35	35	35	35	35	35	35	35	35	35	35	35	35	35	35	35	35	35	35	35	35	35	35	35	35
169	hsa-miR-563-4380940	B	35	35	35	35	35	35	35	35	35	35	35	35	35	35	35	35	35	35	35	35	35	35	35	35	35	35	35	35	35	35	35	35	35	35	35	35	35	35	35	35	35	35	35	35	35	35	35
170	hsa-miR-564-4380941	B	35	35	35	35	35	35	35	35	35	35	35	35	35	32.8478	35	35	35	35	35	35	35	35	35	35	35	35	35	35	35	34.0818	35	35	35	35	35	35	35	35	35	35	35	35	35	35	35	35	35
171	hsa-miR-565-4380942	B	35	35	35	35	35	35	35	35	35	35	35	35	35	35	35	35	35	35	35	35	35	35	35	35	35	35	35	35	35	35	35	35	35	35	35	35	35	35	35	35	35	35	35	35	35	35	35
172	hsa-miR-566-4380943	B	35	35	35	35	35	35	35	35	35	35	35	35	35	35	35	35	35	35	35	35	35	35	35	35	35	35	35	35	35	35	35	35	35	35	35	35	35	35	35	35	35	35	35	35	35	35	35
173	hsa-miR-567-4380944	B	35	35	35	35	35	35	35	35	35	35	35	35	35	35	35	35	35	35	35	35	35	35	35	35	35	35	35	35	35	35	35	35	35	35	35	35	35	35	35	35	35	35	35	35	35	35	35
174	hsa-miR-569-4380946	B	35	35	35	35	35	35	35	35	35	35	35	35	35	35	35	35	35	35	35	35	35	35	35	35	35	35	35	35	35	35	35	35	35	35	35	35	35	35	35	35	35	35	35	35	35	35	35
175	hsa-miR-571-4381016	B	35	34.9833	35	34.4993	35	30.7664	28.2333	30.5273	35	34.807	33.1434	34.273	35	35	33.2862	34.4328	34.0818	29.9759	35	35	33.7112	33.9734	32.9787	35	35	35	35	35	29.6994	35	35	33.2862	31.8719	35	35	35	35	33.2862	33.8652	35	35	35	35	28.6446	31.6845	29.6994	35
176	hsa-miR-572-4381017	B	35	34.955	35	35	34.5501	35	35	35	35	35	35	35	35	35	35	35	35	35	34.4328	34.9881	35	35	35	35	35	35	35	34.9176	35	31.011	35	35	33.7112	35	35	35	33.9734	35	35	35	35	35	35	35	35	35	35
177	hsa-miR-573-4381018	B	35	35	35	35	35	35	35	35	35	35	35	35	35	33.7112	35	35	35	35	35	35	35	35	35	35	35	35	35	35	35	35	35	34.1769	35	35	35	35	35	35	35	32.2617	35	35	35	35	35	35	35
178	hsa-miR-575-4381020	B	35	35	35	35	35	35	35	35	35	35	35	35	35	35	35	35	35	35	35	35	35	35	35	35	35	35	35	35	35	35	35	35	35	35	35	35	35	35	35	35	35	35	35	35	35	35	35
179	hsa-miR-578-4381022	B	35	35	35	35	35	35	35	35	35	35	35	35	35	35	35	35	35	35	35	35	35	35	35	35	35	35	35	35	35	35	35	35	35	35	35	35	35	35	35	35	35	35	35	35	35	35	35
180	hsa-miR-580-4381024	B	35	35	35	35	35	35	35	35	35	35	35	35	35	35	35	35	35	35	35	35	35	35	35	35	35	35	35	35	35	32.9787	35	35	35	35	35	31.011	35	35	35	35	35	35	35	35	35	35	35
181	hsa-miR-581-4386744	B	35	35	35	35	35	35	35	35	35	35	35	35	35	35	35	35	35	35	35	35	35	35	35	35	35	35	35	35	35	35	35	35	35	35	35	35	35	35	35	35	35	35	35	35	35	35	35
182	hsa-miR-583-4381025	B	35	35	35	35	35	35	35	35	35	35	35	35	35	35	35	35	35	35	35	35	35	35	35	35	35	35	35	35	35	35	35	35	35	35	35	35	35	35	35	35	35	35	35	35	35	35	35
183	hsa-miR-584-4381026	B	35	34.807	35	34.4328	33.461	31.6845	35	32.8478	35	33.7112	35	35	35	35	35	34.6646	35	35	35	34.8864	33.1434	34.273	35	34.8864	34.9176	35	31.6845	34.85	35	35	34.6646	35	35	34.6172	35	35	35	33.5991	33.461	35	35	35	35	35	35	35	35
184	hsa-miR-585-4381027	B	35	35	35	35	35	35	35	35	35	35	35	35	35	35	35	35	35	35	35	35	35	35	35	35	35	35	35	35	35	35	35	35	35	35	35	35	35	35	35	35	35	35	35	35	35	35	35
185	hsa-miR-586-4380949	B	35	35	35	35	35	35	35	35	35	35	35	35	35	35	35	35	35	35	35	35	35	35	35	35	35	35	35	35	35	35	35	35	35	35	35	35	35	35	35	35	35	35	35	35	35	35	35
186	hsa-miR-587-4380950	B	35	35	35	35	35	35	35	35	35	35	35	35	35	35	35	35	35	35	35	35	35	35	35	35	35	35	35	35	35	35	35	35	35	35	35	35	35	35	35	35	35	35	35	35	35	35	35
187	hsa-miR-588-4380952	B	35	35	35	35	35	35	35	35	35	35	35	35	35	35	35	35	35	35	35	35	35	35	35	35	35	35	35	35	35	35	35	35	35	35	35	35	35	35	35	35	35	35	35	35	35	35	35
188	hsa-miR-589*-4380953	B	35	35	35	35	35	35	35	35	35	34.85	35	35	35	35	35	35	35	35	35	35	35	35	35	35	34.85	35	35	35	35	35	35	35	35	35	35	35	35	35	35	35	35	35	33.461	35	35	35	35
189	hsa-miR-591-4380955	B	35	35	35	35	35	35	35	35	35	35	35	35	35	33.8652	35	35	35	35	34.6172	35	35	34.0818	35	34.9833	34.9454	35	35	34.5501	35	34.7107	35	35	35	35	35	34.273	35	35	35	35	35	35	35	35	33.9734	35	35
190	hsa-miR-592-4380956	B	35	35	35	35	35	35	35	35	35	35	35	35	35	35	35	35	35	35	35	35	35	35	35	35	35	35	35	35	35	35	35	35	35	35	35	35	35	35	35	35	35	35	35	35	35	35	35
191	hsa-miR-593-4395522	B	35	35	35	35	35	35	35	35	35	35	35	35	35	35	35	35	35	35	35	35	35	35	35	35	35	35	35	35	35	35	35	35	35	35	35	35	35	35	35	35	35	35	35	35	35	35	35
192	hsa-miR-593*-4380957	B	35	35	35	35	35	35	35	35	35	35	35	35	35	35	35	35	35	35	35	35	35	35	35	35	35	35	35	35	35	35	35	35	35	35	35	35	35	35	35	35	35	35	35	35	35	35	35
193	hsa-miR-595-4395178	B	35	35	35	35	35	35	35	35	35	35	35	35	35	35	35	35	35	35	35	35	35	35	35	35	35	35	35	35	35	35	35	35	35	35	35	35	35	35	35	35	35	35	35	35	35	35	35
194	hsa-miR-596-4380959	B	35	35	35	35	35	35	35	35	35	35	35	35	35	35	35	35	35	35	35	35	35	35	35	35	35	35	35	35	35	35	35	35	35	35	35	35	35	35	35	35	35	35	35	35	35	35	35
195	hsa-miR-599-4380962	B	35	35	35	35	35	35	35	35	35	35	35	35	35	35	35	35	35	35	35	35	35	35	35	35	35	35	35	35	35	35	35	35	35	35	35	35	35	35	35	35	35	35	35	35	35	35	35
196	hsa-miR-600-4380963	B	35	35	35	35	35	35	35	35	35	35	35	35	35	35	35	35	35	35	35	35	35	35	35	35	35	35	35	35	35	35	35	35	33.9734	35	35	35	35	35	35	35	35	35	35	35	35	35	35
197	hsa-miR-601-4380965	B	35	35	35	34.6646	35	35	35	35	35	35	35	35	35	32.6431	35	35	35	35	34.3648	34.994	35	35	35	35	34.3648	34.273	35	34.6172	35	35	35	32.0692	31.6845	35	35	35	35	33.7112	35	35	33.2862	35	35	35	35	35	35
198	hsa-miR-603-4380972	B	35	35	35	35	35	35	35	35	35	35	35	35	35	35	35	35	35	35	35	35	35	35	35	35	35	35	35	35	35	35	35	35	35	35	35	35	35	35	35	35	35	35	35	35	35	35	35
199	hsa-miR-604-4380973	B	35	35	34.5501	35	34.4328	35	35	35	35	35	35	35	35	35	35	35	35	35	35	35	35	35	35	35	35	35	35	35	35	35	35	35	35	34.6646	35	35	35	35	35	35	35	35	35	35	35	35	35
200	hsa-miR-605-4386742	B	35	35	32.6431	35	34.1769	35	35	33.2862	35	35	31.2276	35	35	33.1434	35	35	35	35	32.0692	35	35	35	35	32.9787	32.8478	35	35	32.4561	35	32.6431	34.273	34.4328	35	32.4561	35	35	35	35	35	35	35	35	35	35	35	35	35
201	hsa-miR-606-4380974	B	35	35	35	35	35	35	35	35	35	35	35	35	35	35	35	35	35	35	35	35	35	35	35	35	35	35	35	35	35	35	35	35	35	35	35	35	35	35	35	35	35	35	35	35	35	35	35
202	hsa-miR-607-4380975	B	35	35	35	35	35	35	35	35	35	35	35	35	35	35	35	35	35	35	35	35	35	35	35	35	35	35	35	35	35	35	35	35	35	35	35	35	35	35	35	35	35	35	35	35	35	35	35
203	hsa-miR-608-4380976	B	35	35	35	35	35	35	35	35	35	35	35	35	35	35	35	35	35	35	35	35	35	35	35	35	35	35	35	35	35	35	35	35	35	35	35	35	35	35	35	35	35	35	35	35	35	35	35
204	hsa-miR-609-4380978	B	35	35	35	35	35	35	35	35	35	35	35	35	35	35	35	35	35	35	35	35	35	35	35	35	35	35	35	35	35	35	35	35	35	35	35	35	35	35	35	35	35	35	35	35	35	35	35
205	hsa-miR-610-4380980	B	35	33.9734	32.2617	31.4519	31.8719	35	35	29.3557	30.2722	34.4993	35	35	30.5273	35	35	35	34.4328	35	35	32.6431	31.2276	31.4519	31.011	35	35	35	35	32.6431	35	35	35	34.6172	35	33.2862	35	35	35	30.7664	35	31.8719	29.6994	32.2617	32.9787	35	35	35	35
206	hsa-miR-612-4380983	B	35	35	35	35	35	35	35	35	35	35	35	35	35	35	35	35	35	35	35	35	35	35	35	35	35	35	35	35	35	35	35	35	35	35	35	35	35	35	35	35	35	35	35	35	35	35	35
207	hsa-miR-613-4380989	B	35	35	35	35	35	35	35	35	35	35	35	35	35	35	35	35	35	35	35	35	35	35	35	35	35	35	35	35	35	35	35	35	35	35	35	35	35	35	35	35	35	35	35	35	35	35	35
208	hsa-miR-614-4380990	B	35	35	35	35	35	35	35	35	35	35	35	35	35	35	35	35	35	35	35	35	35	35	35	35	35	35	35	35	35	35	35	35	35	35	35	35	35	35	35	35	35	35	35	35	35	35	35
209	hsa-miR-616*-4380992	B	35	35	35	35	35	35	35	35	35	35	35	35	35	35	35	35	35	35	35	35	35	35	35	35	35	35	35	35	35	35	35	35	35	35	35	35	35	35	35	35	35	35	35	35	35	35	35
210	hsa-miR-617-4380994	B	35	35	35	35	35	35	35	35	35	35	35	35	35	35	35	35	35	35	35	35	35	35	35	35	35	35	35	35	35	35	35	35	35	35	35	35	35	35	35	35	35	35	35	35	35	35	35
211	hsa-miR-619-4380998	B	35	35	35	35	35	35	35	35	35	35	35	35	35	35	35	35	35	35	35	35	35	35	35	35	35	35	35	35	35	35	35	35	35	35	35	35	35	35	35	35	35	35	35	35	35	35	35
212	hsa-miR-621-4381001	B	35	35	35	35	35	35	35	35	35	35	35	35	35	35	35	35	35	35	35	35	35	35	35	35	35	35	35	35	35	35	35	35	35	35	35	35	35	35	35	35	35	35	35	35	35	35	35
213	hsa-miR-622-4380961	B	35	35	35	35	35	35	35	35	35	35	35	35	35	35	35	35	35	35	35	35	35	35	35	35	35	35	35	35	35	35	35	35	35	35	35	35	35	35	35	35	35	35	35	35	35	35	35
214	hsa-miR-623-4386740	B	35	35	35	35	35	35	35	35	35	35	35	35	35	35	35	35	35	35	35	35	35	34.1769	35	35	35	35	35	35	35	35	35	35	35	35	35	35	33.461	35	33.9734	35	35	35	35	35	35	35	35
215	hsa-miR-624*-4380964	B	35	35	35	35	35	35	35	35	35	35	35	35	35	35	35	35	35	35	35	35	35	34.4328	35	35	35	35	35	35	35	35	35	35	35	35	35	35	35	35	35	35	35	35	35	35	35	35	35
216	hsa-miR-625*-4395543	B	28.2333	27.4636	27.4636	29.0379	26.7028	26.7028	29.0379	27.4636	27.4636	26.7028	29.0379	26.7028	29.9759	31.2276	24.9357	28.2333	28.6446	27.4636	29.3557	30.5273	28.6446	29.6994	29.3557	26.7028	28.2333	29.0379	30.2722	27.4636	30.2722	27.4636	28.6446	30.2722	29.0379	28.2333	29.0379	29.6994	29.3557	29.0379	31.011	31.2276	28.2333	31.2276	29.6994	29.6994	26.7028	28.2333	29.0379
217	hsa-miR-626-4380966	B	35	35	35	35	35	35	35	35	35	35	35	35	35	35	35	35	35	35	35	35	35	35	35	35	35	35	35	35	35	35	35	35	35	35	35	35	35	35	35	35	35	35	35	35	35	35	35
218	hsa-miR-628-3p-4395545	B	35	34.9674	35	35	35	35	35	35	35	34.8864	35	34.0818	35	35	33.9734	34.4993	35	35	35	34.9731	35	35	35	34.955	35	34.4993	35	35	35	35	35	35	35	35	35	32.6431	35	35	35	35	35	35	35	35	33.2862	35	35
219	hsa-miR-629*-4380969	B	35	35	35	35	35	35	31.2276	35	35	33.5991	35	33.2862	35	35	35	35	35	35	35	34.5501	35	35	35	34.4993	34.8268	35	32.9787	34.4328	35	35	33.5991	34.7595	35	34.273	35	32.0692	35	35	35	35	35	35	35	35	35	35	32.4561
220	hsa-miR-630-4380970	B	35	35	35	35	35	35	30.7664	33.8652	35	35	35	33.9734	35	35	32.0692	35	35	35	35	35	32.6431	35	32.8478	35	35	32.8478	35	35	35	35	35	35	35	35	35	35	35	35	35	35	35	35	35	30.5273	32.4561	30.5273	35
221	hsa-miR-631-4380971	B	35	35	35	35	35	35	35	35	35	35	27.4636	35	35	35	35	35	35	35	35	35	35	35	35	35	35	35	35	35	35	35	35	35	35	35	35	35	35	35	35	35	35	35	35	35	35	35	35
222	hsa-miR-632-4380977	B	29.9759	32.8478	31.6845	33.5991	31.2276	35	29.6994	29.9759	31.011	34.4328	31.8719	34.3648	31.011	31.4519	31.8719	32.2617	31.4519	35	30.7664	33.461	31.6845	31.011	31.2276	31.6845	32.2617	31.2276	29.3557	33.1434	29.9759	31.2276	31.6845	32.2617	32.2617	31.6845	32.6431	33.461	30.2722	30.5273	30.7664	30.2722	31.011	30.5273	30.7664	35	31.2276	35	29.6994
223	hsa-miR-633-4380979	B	35	35	35	35	35	35	35	35	35	35	35	35	35	35	35	35	35	35	35	35	35	35	35	35	35	35	35	35	35	35	35	35	35	35	35	35	35	35	35	35	35	35	35	35	35	35	35
224	hsa-miR-634-4380981	B	35	35	35	35	35	35	35	35	35	35	35	35	35	35	35	35	35	35	35	35	35	35	35	35	35	35	35	35	35	35	35	35	35	35	35	35	35	35	35	35	35	35	35	35	35	35	35
225	hsa-miR-635-4380982	B	35	35	35	35	35	35	35	35	35	35	26.7028	35	35	35	35	35	35	35	35	35	35	35	35	35	35	35	35	35	35	35	35	35	35	35	35	35	35	35	35	35	35	35	35	35	35	35	35
226	hsa-miR-637-4380985	B	35	35	35	35	35	35	35	35	35	35	35	35	35	35	35	35	35	35	35	35	35	35	35	35	35	35	35	35	35	35	35	35	35	35	35	35	35	35	35	35	35	35	35	35	35	35	35
227	hsa-miR-638-4380986	B	35	35	32.8478	35	35	35	35	35	35	35	35	35	35	35	35	35	35	35	32.8478	34.273	35	35	35	34.85	34.1769	35	35	32.9787	35	34.4328	35	29.9759	33.1434	35	34.273	35	35	35	35	35	35	35	35	35	35	35	35
228	hsa-miR-639-4380987	B	35	35	35	35	35	35	35	35	35	35	35	35	35	35	35	35	35	35	34.1769	35	35	35	35	35	35	34.1769	35	34.807	35	35	35	35	35	35	35	35	35	35	35	35	35	35	35	35	35	35	35
229	hsa-miR-640-4386743	B	35	35	35	35	35	35	35	35	35	35	35	35	35	35	35	35	35	35	35	35	35	35	35	35	35	35	35	35	35	35	35	35	35	35	35	35	35	35	35	35	35	35	35	35	35	35	35
230	hsa-miR-641-4380988	B	35	35	35	35	35	35	35	35	35	35	35	35	35	35	35	35	35	35	35	34.9968	35	35	35	35	35	35	35	35	35	35	35	35	35	35	35	35	35	35	35	35	35	35	35	35	35	35	35
231	hsa-miR-643-4380997	B	35	35	35	35	35	35	35	35	35	35	35	35	35	35	35	35	35	35	35	35	35	35	35	35	35	35	35	35	35	35	35	35	35	35	35	35	35	35	35	35	35	35	35	35	35	35	35
232	hsa-miR-644-4380999	B	35	35	35	35	35	35	35	35	33.461	35	35	35	35	35	35	35	35	35	35	35	35	35	35	35	35	35	35	35	35	35	35	35	35	35	35	35	35	35	35	35	35	35	35	35	32.8478	35	35
233	hsa-miR-645-4381000	B	35	34.9454	33.461	34.6172	34.4993	35	35	35	32.4561	35	32.9787	35	35	32.4561	35	35	32.9787	35	33.8652	34.7595	35	33.5991	33.461	34.7107	33.7112	33.8652	35	33.5991	35	34.6172	34.8268	35	35	34.0818	32.8478	35	31.4519	31.6845	31.4519	30.7664	31.8719	30.2722	31.011	35	35	35	32.0692
234	hsa-miR-646-4381002	B	35	35	35	35	35	35	35	35	35	35	35	35	35	35	35	35	35	35	35	35	35	35	35	35	35	35	35	35	35	35	35	35	35	35	35	35	35	35	35	35	35	35	35	35	35	35	35
235	hsa-miR-647-4381003	B	35	35	35	35	35	35	35	35	35	35	35	35	35	35	35	35	35	35	35	35	35	35	35	35	35	35	35	35	35	35	35	35	35	35	35	35	35	35	35	35	35	35	35	35	35	35	35
236	hsa-miR-648-4381004	B	35	35	35	35	35	35	35	35	35	35	35	35	35	35	35	35	35	35	35	35	35	35	35	35	35	35	35	35	35	35	35	35	35	35	35	35	35	35	35	35	35	35	35	35	35	35	35
237	hsa-miR-649-4381005	B	35	35	35	35	35	35	35	35	35	35	35	35	35	35	35	35	35	35	35	35	35	35	35	35	35	35	35	35	35	35	35	35	35	35	35	35	35	35	35	35	35	35	35	35	35	35	35
238	hsa-miR-650-4381006	B	35	35	35	35	35	35	35	35	35	35	35	35	35	35	35	35	35	35	35	35	35	35	35	35	35	35	35	35	35	35	35	35	35	35	35	35	35	35	35	35	35	35	35	35	35	35	35
239	hsa-miR-656-4380920	B	35	34.8648	35	35	35	35	35	35	34.1769	34.7595	35	35	35	35	35	33.9734	35	35	35	35	35	35	35	35	35	35	35	35	35	35	35	31.011	35	35	35	35	35	35	35	35	35	35	35	35	35	35	35
240	hsa-miR-657-4380922	B	35	35	35	35	35	35	35	35	35	35	35	35	35	35	35	35	35	35	35	35	35	35	35	35	35	35	35	35	35	35	35	35	35	35	35	35	35	35	35	35	35	35	35	35	35	35	35
241	hsa-miR-658-4380923	B	35	35	35	35	35	35	35	35	35	35	35	35	35	35	35	35	35	35	35	35	35	35	35	35	35	35	35	35	35	35	35	35	33.5991	35	35	35	35	35	35	35	35	35	35	35	35	35	35
242	hsa-miR-659-4380924	B	35	35	35	35	35	35	35	35	35	35	35	35	35	35	35	35	35	35	35	35	35	35	35	35	35	35	35	35	35	35	35	35	35	35	35	35	35	35	35	35	35	35	35	35	35	35	35
243	hsa-miR-661-4381009	B	35	35	35	35	35	35	35	35	35	35	35	35	35	35	35	35	35	35	35	35	35	35	35	35	35	35	35	35	35	35	35	35	35	35	35	35	35	35	35	35	35	35	35	35	35	35	35
244	hsa-miR-662-4381010	B	35	35	35	35	35	35	35	35	35	35	35	35	35	35	35	35	35	35	35	35	35	35	35	35	35	35	35	35	35	35	35	35	35	35	35	35	35	35	35	35	35	35	35	35	35	35	35
245	hsa-miR-668-4395181	B	35	35	35	35	35	35	35	35	35	34.9454	35	35	35	35	35	35	35	35	35	35	35	35	35	35	35	35	35	35	35	35	35	35	35	35	35	35	35	35	35	35	35	35	35	35	35	35	35
246	hsa-miR-675-4395192	B	35	35	35	35	35	35	35	35	35	35	35	35	35	35	35	35	35	35	35	35	35	35	35	35	35	35	35	35	35	35	35	35	35	35	35	35	35	35	35	35	35	35	35	35	35	35	35
247	hsa-miR-7-1*-4381118	B	35	33.5991	35	32.4561	35	35	35	35	35	33.461	35	33.8652	35	35	35	35	35	35	35	31.4519	35	35	35	33.2862	30.5273	35	35	35	35	35	34.7595	35	35	35	35	35	35	35	35	35	35	35	35	35	35	35	35
248	hsa-miR-7-2*-4395425	B	35	35	35	35	35	35	35	35	35	35	35	35	35	35	35	35	35	35	35	35	35	35	35	35	35	35	35	35	35	35	35	35	35	35	35	35	35	35	35	35	35	35	35	35	35	35	35
249	hsa-miR-7-4378130	B	35	34.0818	35	35	35	35	35	35	35	35	35	35	35	35	35	35	35	35	35	34.3648	35	35	35	35	35	35	35	35	35	35	35	35	35	35	35	35	35	35	35	32.6431	35	35	35	35	35	35	35
250	hsa-miR-708*-4395453	B	35	35	35	35	35	35	35	35	35	35	35	35	35	35	35	35	35	35	35	35	35	35	35	35	35	35	35	35	35	35	35	35	35	35	35	35	35	35	35	35	35	35	35	35	35	35	35
251	hsa-miR-744*-4395436	B	35	35	35	35	35	35	35	35	35	35	35	35	35	35	35	35	35	35	35	35	35	35	35	35	35	35	35	35	35	35	35	35	35	35	35	35	35	35	35	35	35	35	35	35	35	35	35
252	hsa-miR-760-4395439	B	30.2722	31.2276	30.5273	33.9734	29.9759	29.6994	35	30.7664	31.6845	32.6431	29.3557	32.6431	28.6446	30.7664	30.7664	31.2276	31.8719	35	29.6994	32.9787	31.4519	32.8478	31.8719	32.4561	32.4561	29.3557	29.9759	30.2722	28.2333	29.6994	30.5273	33.7112	33.8652	30.7664	29.9759	35	32.0692	29.3557	29.9759	30.5273	31.2276	28.6446	31.6845	35	31.011	35	31.2276
253	hsa-miR-766-4395177	B	30.5273	29.0379	30.2722	28.2333	27.4636	28.2333	30.5273	29.0379	29.9759	28.2333	32.4561	29.9759	35	29.3557	29.0379	29.3557	26.7028	28.2333	35	32.8478	32.4561	32.2617	29.0379	28.6446	29.9759	30.2722	31.8719	29.3557	27.4636	29.3557	28.2333	31.8719	35	27.4636	30.5273	30.5273	31.011	35	31.8719	32.0692	29.9759	31.6845	28.2333	29.9759	28.6446	30.2722	29.9759
254	hsa-miR-767-3p-4395184	B	35	35	35	35	35	35	35	35	35	35	35	35	35	35	35	35	35	35	35	35	35	35	35	35	35	35	35	35	35	35	35	35	35	35	35	35	35	35	35	35	35	35	35	35	35	35	35
255	hsa-miR-767-5p-4395182	B	35	35	35	35	35	35	35	35	35	35	35	35	35	35	35	35	35	35	35	35	35	35	35	35	35	35	35	35	35	35	35	35	35	35	35	35	35	35	35	35	35	35	35	35	35	35	35
256	hsa-miR-768-3p-4395188	B	35	35	34.1769	35	35	35	35	35	35	34.1769	35	33.1434	35	35	35	35	34.1769	35	35	34.8648	35	34.5501	35	35	34.7595	35	35	34.9627	35	35	35	35	35	35	35	35	33.1434	35	35	35	35	32.4561	35	35	35	35	35
257	hsa-miR-769-3p-4395190	B	35	35	35	35	35	35	35	35	35	34.9731	35	35	35	35	35	35	35	35	35	35	35	35	35	35	35	35	35	35	35	35	35	35	35	35	35	35	35	35	35	35	35	35	35	35	35	35	35
258	hsa-miR-769-5p-4395186	B	35	34.3648	35	35	35	35	35	35	35	33.8652	35	34.1769	35	35	35	34.7595	35	35	35	34.807	35	35	35	35	35	35	35	35	35	35	35	35	35	35	35	35	35	35	35	35	35	35	35	35	33.461	35	35
259	hsa-miR-770-5p-4395189	B	35	35	35	35	35	35	35	35	17.4859	35	35	35	35	35	35	35	35	35	34.4993	34.9627	35	35	35	35	34.807	35	35	35	35	35	35	35	35	35	35	35	35	35	35	35	35	35	35	35	35	35	31.011
260	hsa-miR-801-4395183	B	35	35	33.8652	35	35	35	35	35	35	30.5273	35	32.8478	35	28.2333	35	35	35	35	31.4519	29.3557	35	32.6431	35	35	35	34.3648	35	35	35	35	35	28.6446	29.9759	35	35	35	26.7028	24.9357	26.7028	23.1988	24.9357	17.4859	23.1988	35	35	35	26.7028
261	hsa-miR-875-5p-4395314	B	35	35	35	35	35	35	35	35	35	35	35	35	35	35	35	35	35	35	35	35	35	35	35	35	35	35	35	35	35	35	35	35	35	35	35	35	35	35	35	35	35	35	35	35	35	35	35
262	hsa-miR-877-4395402	B	29.3557	31.4519	30.7664	29.9759	30.7664	28.6446	28.6446	28.2333	35	32.8478	30.2722	31.2276	30.2722	29.6994	31.011	30.7664	30.5273	29.3557	29.9759	31.8719	31.011	29.9759	30.2722	30.7664	32.6431	30.5273	28.2333	31.011	29.3557	30.5273	30.2722	29.6994	29.3557	31.8719	31.011	29.9759	30.5273	30.2722	29.0379	29.9759	29.0379	29.9759	30.5273	29.0379	29.9759	29.3557	30.7664
263	hsa-miR-888*-4395324	B	35	35	35	35	35	35	35	35	35	35	35	35	35	35	35	35	35	35	35	35	35	35	35	35	35	35	35	35	35	35	35	35	35	35	35	35	35	35	35	35	35	35	35	35	35	35	35
264	hsa-miR-892b-4395325	B	35	35	35	35	35	35	35	35	35	35	35	35	35	35	35	35	35	35	35	35	35	35	35	35	35	35	35	35	35	35	35	35	35	35	35	35	35	35	35	35	35	35	35	35	35	35	35
265	hsa-miR-9*-4395342	B	35	34.7595	35	35	35	35	35	35	35	34.8648	35	35	35	35	35	35	35	35	35	34.9912	35	35	35	35	34.8864	35	35	35	35	34.5501	35	35	35	34.5501	35	35	35	35	35	35	35	35	33.2862	35	35	35	35
266	hsa-miR-920-4395261	B	35	35	35	35	35	35	35	35	35	35	35	35	35	35	35	35	35	35	35	35	35	35	35	35	35	35	35	35	35	35	35	35	35	35	35	35	35	35	35	35	35	35	35	35	35	35	35
267	hsa-miR-921-4395262	B	35	35	35	35	35	35	35	35	35	35	35	35	35	35	35	35	35	35	35	35	35	35	35	35	35	35	35	35	35	35	35	35	35	35	35	35	35	35	35	35	35	35	35	35	35	35	35
268	hsa-miR-922-4395263	B	35	35	35	35	35	35	35	35	35	35	35	35	35	35	35	35	35	35	35	35	35	35	35	35	35	35	35	35	35	35	35	35	35	35	35	35	35	35	35	35	35	35	35	35	35	35	35
269	hsa-miR-923-4395264	B	31.011	32.2617	28.6446	32.0692	31.6845	35	35	31.2276	29.0379	29.3557	29.6994	30.7664	35	26.7028	29.6994	30.2722	29.6994	35	26.7028	24.9357	29.0379	33.8652	30.5273	31.2276	30.2722	26.7028	31.2276	26.7028	31.4519	28.6446	33.2862	31.4519	28.6446	33.461	28.2333	30.7664	24.9357	26.7028	27.4636	24.9357	30.5273	24.9357	24.9357	30.7664	33.8652	35	23.1988
270	hsa-miR-924-4395265	B	35	35	35	35	35	35	35	35	35	35	35	35	35	35	35	35	35	35	35	35	35	35	35	35	35	35	35	35	35	35	35	35	35	35	35	35	35	35	35	35	35	35	35	35	35	35	35
271	hsa-miR-92a-1*-4395248	B	35	35	35	35	35	35	35	35	35	35	35	35	35	35	35	35	35	35	35	35	35	35	35	35	35	35	35	35	35	35	35	35	35	35	35	35	35	35	35	35	35	35	35	35	35	35	35
272	hsa-miR-92a-2*-4395249	B	35	35	35	35	35	35	35	35	35	35	35	35	35	35	35	35	35	35	35	35	35	35	35	35	35	35	35	35	35	35	35	35	35	35	35	35	35	35	35	35	35	35	35	35	35	35	35
273	hsa-miR-92b*-4395454	B	35	35	35	35	35	35	35	35	35	35	35	35	35	35	35	35	35	35	35	35	35	35	35	35	35	35	35	35	35	35	35	35	35	35	35	35	35	35	35	35	35	35	35	35	35	35	35
274	hsa-miR-93*-4395250	B	33.1434	32.6431	33.2862	32.8478	32.6431	30.5273	31.4519	35	33.8652	31.4519	35	30.5273	35	33.461	32.2617	33.7112	32.2617	31.011	32.9787	32.0692	32.2617	35	33.7112	31.4519	32.9787	35	35	32.0692	31.2276	33.9734	32.6431	34.6646	35	32.0692	33.2862	33.2862	33.8652	33.8652	33.1434	35	35	35	32.0692	35	32.0692	35	32.8478
275	hsa-miR-933-4395287	B	35	35	35	35	35	35	35	35	35	35	35	35	35	35	35	35	35	35	35	35	35	35	35	35	35	35	35	35	35	35	35	35	35	35	35	35	35	35	35	35	35	35	35	35	35	35	35
276	hsa-miR-934-4395288	B	35	35	35	35	35	35	35	35	35	35	35	35	35	35	35	35	35	35	35	35	35	35	35	35	35	35	35	34.8648	35	35	35	35	35	35	35	35	35	35	35	35	35	35	35	35	35	35	35
277	hsa-miR-935-4395289	B	35	35	35	35	35	35	35	35	35	35	35	35	35	35	35	35	35	35	35	35	35	35	35	35	35	35	35	35	35	35	35	35	35	35	35	35	35	35	35	35	35	35	35	35	35	35	35
278	hsa-miR-936-4395290	B	35	35	35	35	35	35	35	35	35	35	35	35	35	35	35	35	35	35	35	35	35	35	35	35	35	35	35	35	35	35	35	35	35	35	35	35	35	35	35	35	35	35	35	35	35	35	35
279	hsa-miR-937-4395291	B	35	35	35	35	35	35	35	35	35	35	35	35	35	35	35	35	35	35	35	35	35	35	35	35	35	35	35	35	35	35	35	35	35	35	35	35	35	35	35	35	35	35	35	35	35	35	35
280	hsa-miR-938-4395292	B	35	35	35	35	35	35	35	35	35	35	35	34.7107	35	35	35	35	35	35	35	35	35	35	35	34.7595	35	35	35	35	35	35	35	35	35	35	35	35	35	35	35	35	35	35	35	35	35	35	35
281	hsa-miR-939-4395293	B	35	35	35	35	35	35	35	35	35	35	35	35	35	35	35	35	35	35	35	35	35	35	35	35	35	35	35	35	35	35	35	35	35	35	35	35	35	35	35	35	35	35	35	35	35	35	35
282	hsa-miR-941-4395294	B	35	35	35	35	35	35	35	35	35	35	35	34.8648	35	35	35	35	35	35	35	35	35	35	35	35	35	35	35	35	35	35	35	35	35	35	35	35	35	35	35	35	35	35	35	35	35	35	35
283	hsa-miR-942-4395298	B	35	34.1769	35	35	35	35	35	35	35	34.6646	35	34.4328	35	35	35	35	34.3648	35	35	33.8652	35	35	35	33.5991	33.9734	35	35	35	35	34.6646	32.8478	35	35	34.4993	35	35	35	35	35	35	35	35	35	35	35	35	33.5991
284	hsa-miR-943-4395299	B	35	35	35	35	35	35	35	35	35	35	35	35	29.6994	35	35	35	35	35	35	35	35	35	35	35	35	35	35	35	35	35	35	35	35	35	35	35	35	35	35	35	35	35	35	35	35	35	35
285	hsa-miR-944-4395300	B	35	35	35	35	35	35	35	35	35	35	35	35	35	35	35	35	35	35	35	35	35	35	35	35	35	35	35	35	35	35	35	35	35	35	35	35	35	35	35	35	35	35	35	35	35	35	35
286	hsa-miR-96*-4395251	B	35	35	35	35	35	35	35	35	35	35	35	35	35	35	35	35	35	35	35	35	35	35	35	35	35	35	35	35	35	35	35	35	35	35	35	35	35	35	35	35	35	35	35	35	35	35	35
287	hsa-miR-99a*-4395252	B	35	35	35	35	35	35	35	35	35	35	35	35	35	35	35	35	35	35	34.5501	35	35	35	35	35	35	35	35	35	35	35	35	35	35	35	35	35	35	35	35	35	35	35	35	35	35	35	35
288	hsa-miR-99b*-4395307	B	32.2617	35	35	35	35	35	35	35	34.273	34.5501	35	34.807	35	35	35	34.0818	34.4993	35	35	35	35	35	34.0818	34.5501	35	34.5501	33.1434	34.6646	35	35	35	35	35	35	33.9734	32.2617	33.7112	35	35	35	35	35	35	35	35	35	35
289	MammU6-4395470	B	24.9357	29.9759	24.9357	26.7028	23.1988	17.4859	17.4859	17.4859	24.9357	27.4636	23.1988	24.9357	26.7028	23.1988	27.4636	27.4636	23.1988	17.4859	24.9357	26.7028	28.2333	27.4636	24.9357	24.9357	26.7028	24.9357	24.9357	23.1988	17.4859	23.1988	23.1988	23.1988	17.4859	23.1988	27.4636	23.1988	29.0379	28.6446	32.4561	27.4636	31.4519	29.3557	29.3557	23.1988	24.9357	26.7028	28.6446
290	RNU24-4373379	B	35	35	35	35	35	35	35	35	35	34.9674	35	34.6646	35	35	35	35	34.7107	35	35	35	35	35	35	35	35	35	35	35	35	35	34.4328	35	34.1769	35	35	35	35	35	35	35	35	35	35	35	35	35	35
291	RNU43-4373375	B	35	35	35	35	35	35	35	35	35	35	35	35	35	35	35	35	35	35	35	35	35	35	35	35	35	35	35	35	35	35	35	35	35	35	35	35	35	35	35	35	35	35	35	35	35	35	35
292	RNU44-4373384	B	35	35	35	35	35	35	35	35	35	35	35	35	35	35	35	35	35	35	35	35	35	35	35	35	35	35	35	35	35	35	35	35	35	35	35	35	35	35	35	35	35	35	35	35	35	35	35
293	RNU48-4373383	B	32.8478	35	34.3648	34.3648	33.5991	35	35	32.9787	35	31.6845	33.2862	30.2722	30.7664	33.9734	35	35	29.9759	35	33.2862	33.1434	35	34.3648	35	34.9176	34.273	33.9734	32.6431	31.8719	29.0379	34.1769	31.011	33.9734	32.0692	33.1434	33.8652	33.9734	35	35	35	32.9787	33.1434	35	35	31.2276	35	35	35
294	RNU6B-4373381	B	35	35	35	35	35	35	35	35	35	35	35	35	35	35	35	35	35	35	35	35	35	35	35	35	35	35	35	35	35	35	35	35	35	35	35	35	35	35	35	35	35	35	35	35	35	35	35
[truncated: 47 more columns]
