# Supplementary material for: miRNA Signatures in Sera of Patients with Active Pulmonary Tuberculosis
Source: PLoS One. 2013 Nov 21;8(11):e80149. doi: 10.1371/journal.pone.0080149 (PMC3836984; doi:10.1371/journal.pone.0080149)
Supplement: Table S4 — Complete data analysis on pooled specimens. The Table reports residual values obtained by each comparison performed between the categories. Relevant differences are highlighted. (XLSX) [file pone.0080149.s004.xlsx]

## Sheet: Table S4
Table S4
		TBnew																				TB CHILD						H TBnew vs H TB CHILD		PTB TBnew vs PTB TB CHILD
		H vs PTB		H vs LTBI		H vs OPI		H vs EPTB		PTB vs LTBI		PTB vs OPI		PTB vs EPTB		LTBI vs OPI		LTBI vs EPTB		OPI vs EPTB		H vs PTB		H vs PTB/HIV		PTB vs HIV
miRNA	Array	Residual	Difference	Residual	Difference	Residual	Difference	Residual	Difference	Residual	Difference	Residual	Difference	Residual	Difference	Residual	Difference	Residual	Difference	Residual	Difference	Residual	Difference	Residual	Difference	Residual	Difference	Residual	Difference	Residual	Difference
ath-miR159a-4373390	A	na	FALSE	na	FALSE	na	FALSE	na	FALSE	na	FALSE	na	FALSE	na	FALSE	na	FALSE	na	FALSE	na	FALSE	na	FALSE	na	FALSE	na	FALSE	na	FALSE	na	FALSE
has-miR-155-4395459	A	0.869887	TRUE	0.326079	FALSE	1.34862	TRUE	1.33696	TRUE	0.562736	TRUE	-0.417752	FALSE	2.32347	TRUE	1.02788	TRUE	1.73596	TRUE	2.90192	TRUE	1.52484	TRUE	2.87234	TRUE	1.36408	TRUE	-1.46345	TRUE	-0.846316	TRUE
hsa-let-7a-4373169	A	0.788512	TRUE	-0.116392	FALSE	0.710316	FALSE	-0.381074	FALSE	0.926044	TRUE	na	FALSE	na	FALSE	0.834203	TRUE	-0.405823	FALSE	na	FALSE	2.62365	TRUE	2.76766	TRUE	0.165231	FALSE	-2.14039	TRUE	-0.346733	FALSE
hsa-let-7b-4395446	A	1.59436	TRUE	-0.337492	FALSE	-0.0390072	FALSE	1.04977	TRUE	1.94854	TRUE	1.68082	TRUE	2.74479	TRUE	0.305182	FALSE	0.775438	FALSE	1.19705	FALSE	-1.12021	TRUE	0.296623	FALSE	1.42384	TRUE	1.23968	TRUE	-1.50794	TRUE
hsa-let-7c-4373167	A	0.77569	TRUE	-0.883146	TRUE	-0.960314	TRUE	2.11131	TRUE	1.67989	TRUE	1.79122	TRUE	3.00688	TRUE	-0.0672612	FALSE	1.30154	TRUE	1.37643	FALSE	0.355016	FALSE	0.201856	FALSE	-0.139173	FALSE	-0.0232564	FALSE	-0.481852	TRUE
hsa-let-7d-4395394	A	0.782122	TRUE	0.380051	TRUE	1.26935	TRUE	-0.422362	FALSE	0.418853	FALSE	-0.432667	FALSE	0.473723	FALSE	0.893743	TRUE	0.0326516	FALSE	1.05126	FALSE	0.622201	TRUE	1.09987	TRUE	0.490958	TRUE	1.28975	TRUE	1.09908	TRUE
hsa-let-7e-4395517	A	1.24299	TRUE	-0.0404165	FALSE	1.37684	TRUE	-0.341521	FALSE	1.29898	TRUE	-0.0832582	FALSE	1.005	FALSE	1.42263	TRUE	-0.313928	FALSE	1.22107	FALSE	1.99594	TRUE	2.86116	TRUE	0.882348	TRUE	1.7166	TRUE	2.43999	TRUE
hsa-let-7f-4373164	A	na	FALSE	na	FALSE	na	FALSE	na	FALSE	na	FALSE	na	FALSE	na	FALSE	na	FALSE	na	FALSE	na	FALSE	na	FALSE	na	FALSE	na	FALSE	na	FALSE	na	FALSE
hsa-let-7g-4395393	A	1.36323	TRUE	0.16072	FALSE	2.19577	TRUE	-0.910239	TRUE	1.21983	TRUE	-0.773142	TRUE	0.572452	FALSE	2.04037	TRUE	-0.66994	FALSE	1.49772	TRUE	0.923503	TRUE	1.64022	TRUE	0.731247	TRUE	1.26364	TRUE	0.79013	TRUE
hsa-miR-1-4395333	A	0.157042	FALSE	-0.0323668	FALSE	0.0774024	FALSE	0.251846	FALSE	0.210876	FALSE	na	FALSE	na	FALSE	0.117108	FALSE	0.308823	FALSE	na	FALSE	0.367828	TRUE	0.302303	FALSE	-0.0509605	FALSE	-0.315908	FALSE	na	FALSE
hsa-miR-100-4373160	A	0.302167	FALSE	-0.145758	FALSE	-1.83813	TRUE	0.106387	FALSE	0.469386	TRUE	2.19468	TRUE	na	FALSE	-1.68468	TRUE	0.0505023	FALSE	-1.48065	TRUE	0.760929	TRUE	0.249388	FALSE	-0.496259	TRUE	-1.74368	TRUE	-1.32447	TRUE
hsa-miR-101-4395364	A	-0.470767	FALSE	1.86578	TRUE	0.0890271	FALSE	-3.63079	TRUE	-2.31885	TRUE	-0.504236	FALSE	-3.95434	TRUE	-1.77672	TRUE	-1.66156	TRUE	-3.29063	TRUE	-0.430527	TRUE	-0.355448	TRUE	0.0860727	FALSE	1.27595	TRUE	1.28713	TRUE
hsa-miR-103-4373158	A	2.3461	TRUE	1.93799	TRUE	1.91238	TRUE	-1.76194	TRUE	0.425247	FALSE	0.495205	FALSE	0.716297	FALSE	-0.025993	FALSE	0.265693	FALSE	0.382043	FALSE	2.66258	TRUE	2.33375	TRUE	-0.30764	FALSE	1.52181	TRUE	1.7989	TRUE
hsa-miR-105-4395278	A	na	FALSE	na	FALSE	na	FALSE	na	FALSE	na	FALSE	na	FALSE	na	FALSE	na	FALSE	na	FALSE	na	FALSE	na	FALSE	na	FALSE	na	FALSE	na	FALSE	na	FALSE
hsa-miR-106a-4395280	A	0.718941	TRUE	0.553897	TRUE	0.820854	TRUE	-1.08369	TRUE	0.178661	FALSE	-0.0579729	FALSE	-0.266439	FALSE	0.269784	FALSE	-0.463584	FALSE	-0.0895936	FALSE	0.0813799	FALSE	0.204457	FALSE	0.13246	FALSE	0.821417	TRUE	0.158002	FALSE
hsa-miR-106b-4373155	A	0.309894	FALSE	0.290665	FALSE	0.618814	FALSE	-3.69714	TRUE	0.0360363	FALSE	-0.25712	FALSE	-3.25293	TRUE	0.332889	FALSE	-3.31126	TRUE	-2.85078	TRUE	-0.357273	TRUE	0.323507	FALSE	0.690496	TRUE	0.641241	TRUE	-0.0554186	FALSE
hsa-miR-107-4373154	A	0.199515	FALSE	0.303335	FALSE	0.569807	FALSE	-0.240564	FALSE	-0.0829007	FALSE	-0.306754	FALSE	0.0983987	FALSE	0.272557	FALSE	0.153905	FALSE	na	FALSE	-0.0311049	FALSE	0.0734177	FALSE	na	FALSE	0.574778	TRUE	0.308026	FALSE
hsa-miR-10a-4373153	A	0.898603	TRUE	1.67442	TRUE	1.49407	TRUE	-1.84027	TRUE	-0.756884	TRUE	-0.531025	FALSE	-0.79856	FALSE	-0.179296	FALSE	-0.0689075	FALSE	-0.0950938	FALSE	0.286167	FALSE	-0.357804	TRUE	-0.629875	TRUE	1.27387	TRUE	0.624922	TRUE
hsa-miR-10b-4395329	A	na	FALSE	na	FALSE	na	FALSE	na	FALSE	na	FALSE	na	FALSE	na	FALSE	na	FALSE	na	FALSE	na	FALSE	na	FALSE	na	FALSE	na	FALSE	na	FALSE	na	FALSE
hsa-miR-122-4395356	A	-2.63712	TRUE	-1.43062	TRUE	-0.900562	TRUE	0.843996	FALSE	-1.1877	TRUE	-1.6888	TRUE	-1.6826	TRUE	0.540947	FALSE	-0.516617	FALSE	0.146706	FALSE	1.05727	TRUE	-0.0271274	FALSE	-1.07075	TRUE	-2.72835	TRUE	0.943462	TRUE
hsa-miR-124-4373295	A	na	FALSE	na	FALSE	na	FALSE	na	FALSE	na	FALSE	na	FALSE	na	FALSE	na	FALSE	na	FALSE	na	FALSE	na	FALSE	na	FALSE	na	FALSE	na	FALSE	na	FALSE
hsa-miR-125a-3p-4395310	A	-0.293383	FALSE	-0.423658	FALSE	na	FALSE	na	FALSE	0.152076	FALSE	-0.231489	FALSE	0.173663	FALSE	0.4327	FALSE	-0.00569109	FALSE	na	FALSE	0.0120594	FALSE	-0.0635419	FALSE	-0.0621701	FALSE	-0.22364	FALSE	0.0461733	FALSE
hsa-miR-125a-5p-4395309	A	1.2419	TRUE	1.40206	TRUE	1.93649	TRUE	2.66552	TRUE	-0.142856	FALSE	-0.633662	TRUE	4.0102	TRUE	0.535808	FALSE	4.12865	TRUE	4.79883	TRUE	-0.169658	FALSE	-1.19744	TRUE	-1.01607	TRUE	2.05931	TRUE	0.613855	TRUE
hsa-miR-125b-4373148	A	-1.4738	TRUE	-0.881008	TRUE	-2.06263	TRUE	-0.773651	FALSE	-0.571331	TRUE	0.640742	FALSE	-2.10678	TRUE	-1.17159	TRUE	-1.56159	TRUE	-2.58519	TRUE	1.72695	TRUE	0.209176	FALSE	-1.49996	TRUE	-2.71467	TRUE	0.453577	FALSE
hsa-miR-126-4395339	A	0.473225	TRUE	0.712035	TRUE	1.08275	TRUE	0.329412	FALSE	-0.224983	FALSE	-0.56358	FALSE	0.894165	FALSE	0.373108	FALSE	1.10022	FALSE	1.57898	TRUE	0.0672626	FALSE	0.107428	FALSE	0.0498593	FALSE	1.22208	TRUE	0.791165	TRUE
hsa-miR-127-3p-4373147	A	-1.7859	TRUE	-1.71847	TRUE	-0.335274	FALSE	-1.98989	TRUE	-0.0461047	FALSE	-1.39387	TRUE	-3.63233	TRUE	1.39585	TRUE	-3.61087	TRUE	-2.07406	TRUE	2.60132	TRUE	0.494298	TRUE	-2.08616	TRUE	-1.25907	TRUE	3.09984	TRUE
hsa-miR-127-5p-4395340	A	na	FALSE	na	FALSE	na	FALSE	na	FALSE	na	FALSE	na	FALSE	na	FALSE	na	FALSE	na	FALSE	na	FALSE	-0.288914	FALSE	na	FALSE	0.366087	FALSE	na	FALSE	-0.39164	FALSE
hsa-miR-128-4395327	A	0.00604099	FALSE	-0.494768	TRUE	-0.467425	FALSE	0.0344645	FALSE	0.521242	TRUE	0.529697	FALSE	0.171244	FALSE	0.0358038	FALSE	-0.37542	FALSE	-0.196477	FALSE	0.714265	TRUE	0.16577	FALSE	-0.533583	TRUE	-0.211057	FALSE	0.462747	FALSE
hsa-miR-129-3p-4373297	A	na	FALSE	na	FALSE	na	FALSE	na	FALSE	na	FALSE	na	FALSE	na	FALSE	na	FALSE	na	FALSE	na	FALSE	na	FALSE	-1.204	TRUE	-1.15077	TRUE	na	FALSE	na	FALSE
hsa-miR-129-5p-4373171	A	na	FALSE	na	FALSE	na	FALSE	na	FALSE	na	FALSE	na	FALSE	na	FALSE	na	FALSE	na	FALSE	na	FALSE	na	FALSE	na	FALSE	na	FALSE	na	FALSE	na	FALSE
hsa-miR-130a-4373145	A	-0.399192	FALSE	-0.293149	FALSE	-0.625558	FALSE	-4.21968	TRUE	-0.0871301	FALSE	0.277977	FALSE	-4.47031	TRUE	-0.325102	FALSE	-4.40724	TRUE	-4.59411	TRUE	0.986208	TRUE	0.19377	FALSE	-0.777143	TRUE	0.645392	TRUE	2.00134	TRUE
hsa-miR-130b-4373144	A	-1.03826	TRUE	0.371335	TRUE	-1.12557	TRUE	-3.20148	TRUE	-1.39054	TRUE	0.138697	FALSE	-4.09351	TRUE	-1.49166	TRUE	-2.72826	TRUE	-4.07592	TRUE	0.548274	TRUE	0.199998	FALSE	-0.334073	FALSE	0.621583	TRUE	2.18018	TRUE
hsa-miR-132-4373143	A	1.33191	TRUE	1.02326	TRUE	-0.444388	FALSE	-2.20701	TRUE	0.327839	FALSE	1.83223	TRUE	-0.731151	FALSE	-1.46444	TRUE	-1.08548	TRUE	-2.40029	TRUE	0.396473	TRUE	-2.19345	TRUE	-2.57624	TRUE	-0.406684	TRUE	-1.38193	TRUE
hsa-miR-133a-4395357	A	2.40131	TRUE	0.947716	TRUE	0.813975	TRUE	0.737955	FALSE	1.47179	TRUE	1.64533	TRUE	3.25784	TRUE	-0.130624	FALSE	1.76115	TRUE	1.76935	TRUE	0.384676	TRUE	0.512685	TRUE	0.141679	FALSE	1.37832	TRUE	-0.678662	TRUE
hsa-miR-133b-4395358	A	0.152909	FALSE	0.199781	FALSE	-0.492008	FALSE	2.30834	TRUE	na	FALSE	0.705029	TRUE	2.58664	TRUE	-0.685246	FALSE	2.58465	TRUE	2.05254	TRUE	-0.135674	FALSE	na	FALSE	0.213364	FALSE	0.0871994	FALSE	-0.238401	FALSE
hsa-miR-134-4373299	A	1.3204	TRUE	1.07101	TRUE	1.12302	TRUE	0.127825	FALSE	0.268527	FALSE	0.259622	FALSE	1.57739	TRUE	0.0550582	FALSE	1.28249	TRUE	1.48487	TRUE	-0.526876	TRUE	-0.175334	FALSE	0.362956	FALSE	1.80989	TRUE	-0.0745937	FALSE
hsa-miR-135a-4373140	A	-0.113594	FALSE	0.203762	FALSE	0.0772557	FALSE	0.251992	FALSE	-0.296061	FALSE	-0.128435	FALSE	0.276718	FALSE	na	FALSE	na	FALSE	na	FALSE	na	FALSE	na	FALSE	na	FALSE	0.0911932	FALSE	0.128981	FALSE
hsa-miR-135b-4395372	A	na	FALSE	na	FALSE	na	FALSE	na	FALSE	na	FALSE	na	FALSE	na	FALSE	na	FALSE	na	FALSE	na	FALSE	na	FALSE	na	FALSE	na	FALSE	na	FALSE	na	FALSE
hsa-miR-136-4373173	A	na	FALSE	na	FALSE	na	FALSE	na	FALSE	na	FALSE	na	FALSE	na	FALSE	na	FALSE	na	FALSE	na	FALSE	na	FALSE	na	FALSE	na	FALSE	na	FALSE	na	FALSE
hsa-miR-137-4373301	A	na	FALSE	na	FALSE	na	FALSE	na	FALSE	na	FALSE	na	FALSE	na	FALSE	na	FALSE	na	FALSE	na	FALSE	na	FALSE	na	FALSE	na	FALSE	na	FALSE	na	FALSE
hsa-miR-138-4395395	A	-0.666911	TRUE	na	FALSE	na	FALSE	na	FALSE	-0.772644	TRUE	-0.605018	TRUE	-0.199866	FALSE	na	FALSE	na	FALSE	na	FALSE	0.0971025	FALSE	-0.14538	FALSE	-0.228726	FALSE	-0.122516	FALSE	0.607506	TRUE
hsa-miR-139-3p-4395424	A	2.92389	TRUE	2.23694	TRUE	3.0051	TRUE	-0.821468	FALSE	0.704957	TRUE	-0.0121208	FALSE	2.23577	TRUE	0.767111	TRUE	1.50389	TRUE	2.4213	TRUE	-0.204008	FALSE	0.0272119	FALSE	0.243741	FALSE	2.30694	TRUE	-0.863669	TRUE
hsa-miR-139-5p-4395400	A	0.844394	TRUE	0.974975	TRUE	1.39959	TRUE	0.0476912	FALSE	-0.113874	FALSE	-0.499069	FALSE	1.00543	FALSE	0.427143	FALSE	1.09622	FALSE	1.65238	TRUE	0.23848	FALSE	-0.310713	FALSE	-0.537466	TRUE	0.00187918	FALSE	-0.637114	TRUE
hsa-miR-140-3p-4395345	A	0.15015	FALSE	-0.49395	TRUE	0.585544	FALSE	2.72402	TRUE	0.664844	TRUE	-0.373989	FALSE	2.99	TRUE	1.08806	TRUE	2.2995	TRUE	3.53021	TRUE	-1.41927	TRUE	-1.73037	TRUE	-0.302636	FALSE	1.22149	TRUE	-0.381831	FALSE
hsa-miR-140-5p-4373374	A	-0.390408	FALSE	-0.118193	FALSE	-0.838306	TRUE	0.764089	FALSE	-0.254407	FALSE	0.495816	FALSE	0.484487	FALSE	-0.713734	TRUE	0.716262	FALSE	0.129247	FALSE	-1.1808	TRUE	-1.39211	TRUE	-0.203923	FALSE	0.642143	TRUE	-0.176085	FALSE
hsa-miR-141-4373137	A	na	FALSE	na	FALSE	na	FALSE	na	FALSE	na	FALSE	na	FALSE	na	FALSE	na	FALSE	na	FALSE	na	FALSE	-0.357157	TRUE	-0.172862	FALSE	0.196574	FALSE	na	FALSE	-0.459884	FALSE
hsa-miR-142-3p-4373136	A	0.113145	FALSE	-0.00761746	FALSE	0.63711	FALSE	-1.39057	TRUE	0.136992	FALSE	-0.474395	FALSE	-1.16282	TRUE	0.650222	FALSE	-1.32073	TRUE	-0.552024	FALSE	1.37448	TRUE	1.34059	TRUE	-0.019029	FALSE	0.159588	FALSE	1.39304	TRUE
hsa-miR-142-5p-4395359	A	-1.06958	TRUE	-0.704417	TRUE	0.0550519	FALSE	1.09761	TRUE	-0.344741	FALSE	-1.06676	TRUE	0.150975	FALSE	0.768592	TRUE	0.47073	FALSE	1.37944	TRUE	0.403903	TRUE	-1.55335	TRUE	-1.94309	TRUE	0.831209	TRUE	2.27613	TRUE
hsa-miR-143-4395360	A	0.851298	TRUE	0.0385529	FALSE	-1.5656	TRUE	-2.27624	TRUE	0.832608	TRUE	2.46815	TRUE	-1.28084	TRUE	-1.59758	TRUE	-2.13916	TRUE	-3.59073	TRUE	-0.178617	FALSE	-0.854573	TRUE	-0.664147	TRUE	-0.162408	FALSE	-1.22982	TRUE
hsa-miR-145-4395389	A	0.0154745	FALSE	0.256021	FALSE	1.01514	TRUE	-0.756268	FALSE	-0.223465	FALSE	-0.945534	TRUE	-0.623366	FALSE	0.76406	TRUE	-0.422317	FALSE	0.468027	FALSE	0.163552	FALSE	-0.227763	FALSE	-0.379935	FALSE	-0.0010171	FALSE	0.117611	FALSE
hsa-miR-146a-4373132	A	0.153317	FALSE	0.365678	TRUE	0.467756	FALSE	-0.206474	FALSE	-0.197843	FALSE	-0.269723	FALSE	0.0446041	FALSE	0.105807	FALSE	0.223175	FALSE	0.437156	FALSE	0.39644	TRUE	0.0920644	FALSE	-0.293584	FALSE	0.479804	TRUE	0.69769	TRUE
hsa-miR-146b-3p-4395472	A	na	FALSE	na	FALSE	na	FALSE	na	FALSE	na	FALSE	na	FALSE	na	FALSE	na	FALSE	na	FALSE	na	FALSE	0.207116	FALSE	0.115331	FALSE	-0.0777	FALSE	-0.232404	FALSE	na	FALSE
hsa-miR-146b-5p-4373178	A	1.30447	TRUE	0.636671	TRUE	0.853455	TRUE	1.08294	TRUE	0.684183	TRUE	0.503272	FALSE	2.49051	TRUE	0.22028	FALSE	1.78429	TRUE	2.12725	TRUE	-0.650225	TRUE	-0.49863	TRUE	0.160437	FALSE	1.21217	TRUE	-0.775127	TRUE
hsa-miR-147-4373131	A	na	FALSE	na	FALSE	na	FALSE	na	FALSE	na	FALSE	na	FALSE	na	FALSE	na	FALSE	na	FALSE	na	FALSE	na	FALSE	na	FALSE	na	FALSE	na	FALSE	na	FALSE
hsa-miR-147b-4395373	A	na	FALSE	na	FALSE	na	FALSE	na	FALSE	na	FALSE	na	FALSE	na	FALSE	na	FALSE	na	FALSE	na	FALSE	na	FALSE	na	FALSE	na	FALSE	na	FALSE	na	FALSE
hsa-miR-148a-4373130	A	-0.962116	TRUE	0.0697783	FALSE	-0.691737	FALSE	-4.69613	TRUE	-1.01354	TRUE	-0.219884	FALSE	-5.50859	TRUE	-0.755551	TRUE	-4.51903	TRUE	-5.13673	TRUE	-0.403712	TRUE	-0.652652	TRUE	-0.238799	FALSE	-0.107728	FALSE	0.423155	FALSE
hsa-miR-148b-4373129	A	0.372274	FALSE	0.27367	FALSE	-0.221287	FALSE	-2.04876	TRUE	0.118435	FALSE	0.650673	TRUE	-1.5329	TRUE	-0.489144	FALSE	-1.67739	TRUE	-2.01894	TRUE	-0.375156	TRUE	-0.103451	FALSE	0.283359	FALSE	0.923219	TRUE	0.141239	FALSE
hsa-miR-149-4395366	A	na	FALSE	na	FALSE	na	FALSE	na	FALSE	na	FALSE	na	FALSE	na	FALSE	na	FALSE	na	FALSE	na	FALSE	-0.277937	FALSE	na	FALSE	0.355147	FALSE	na	FALSE	-0.380663	FALSE
hsa-miR-150-4373127	A	0.313412	FALSE	0.431285	TRUE	1.29114	TRUE	1.04887	TRUE	-0.103284	FALSE	-0.929325	TRUE	1.45291	TRUE	0.863399	TRUE	1.5368	TRUE	2.50819	TRUE	0.659569	TRUE	-0.0913509	FALSE	-0.739456	TRUE	-0.271137	FALSE	0.0480728	FALSE
hsa-miR-152-4395170	A	-1.59696	TRUE	-1.34323	TRUE	-0.749997	TRUE	1.73923	TRUE	-0.232835	FALSE	-0.792344	TRUE	0.261218	FALSE	0.604548	FALSE	0.469564	FALSE	1.21144	FALSE	1.00496	TRUE	-0.400312	TRUE	-1.38998	TRUE	-1.51446	TRUE	1.05836	TRUE
hsa-miR-153-4373305	A	na	FALSE	na	FALSE	na	FALSE	na	FALSE	na	FALSE	na	FALSE	na	FALSE	na	FALSE	na	FALSE	na	FALSE	na	FALSE	na	FALSE	na	FALSE	na	FALSE	na	FALSE
hsa-miR-154-4373270	A	na	FALSE	na	FALSE	na	FALSE	na	FALSE	na	FALSE	na	FALSE	na	FALSE	na	FALSE	na	FALSE	na	FALSE	na	FALSE	na	FALSE	na	FALSE	na	FALSE	na	FALSE
hsa-miR-15a-4373123	A	na	FALSE	na	FALSE	na	FALSE	na	FALSE	na	FALSE	na	FALSE	na	FALSE	na	FALSE	na	FALSE	na	FALSE	na	FALSE	na	FALSE	na	FALSE	na	FALSE	na	FALSE
hsa-miR-15b-4373122	A	1.86083	TRUE	0.824275	TRUE	1.50954	TRUE	-1.72565	TRUE	1.05298	TRUE	0.406735	FALSE	0.257154	FALSE	0.688181	TRUE	-0.818413	FALSE	-0.00273383	FALSE	1.91262	TRUE	2.48736	TRUE	0.592339	TRUE	1.23958	TRUE	1.25622	TRUE
hsa-miR-16-4373121	A	-1.15768	TRUE	-2.07438	TRUE	-0.262025	FALSE	0.995942	FALSE	0.93198	TRUE	-0.856857	TRUE	-0.078201	FALSE	1.82411	TRUE	-1.02629	TRUE	0.889053	FALSE	-0.161942	FALSE	0.922987	TRUE	1.09324	TRUE	0.572581	TRUE	1.55027	TRUE
hsa-miR-17-4395419	A	0.386959	FALSE	0.202814	FALSE	0.344058	FALSE	-1.15436	TRUE	0.198224	FALSE	0.0854977	FALSE	-0.667312	FALSE	0.145344	FALSE	-0.884029	FALSE	-0.634136	FALSE	-0.429882	TRUE	-0.00698495	FALSE	0.430694	TRUE	0.842038	TRUE	0.000371868	FALSE
hsa-miR-181a-4373117	A	-0.0345038	FALSE	1.03287	TRUE	1.33217	TRUE	-2.05825	TRUE	-1.04811	TRUE	-1.30328	TRUE	-1.94914	TRUE	0.30251	FALSE	-0.92764	FALSE	-0.474964	FALSE	0.315403	FALSE	0.37665	TRUE	0.0750336	FALSE	0.43248	FALSE	0.748944	TRUE
hsa-miR-181c-4373115	A	na	FALSE	na	FALSE	na	FALSE	na	FALSE	na	FALSE	na	FALSE	na	FALSE	na	FALSE	na	FALSE	na	FALSE	na	FALSE	na	FALSE	na	FALSE	na	FALSE	na	FALSE
hsa-miR-182-4395445	A	0.163231	FALSE	0.21009	FALSE	0.0836063	FALSE	0.245642	FALSE	na	FALSE	na	FALSE	na	FALSE	na	FALSE	na	FALSE	na	FALSE	na	FALSE	0.00410859	FALSE	0.0573408	FALSE	0.0975412	FALSE	na	FALSE
hsa-miR-183-4395380	A	na	FALSE	0.100915	FALSE	na	FALSE	na	FALSE	0.000664199	FALSE	na	FALSE	na	FALSE	-0.0936711	FALSE	0.518882	FALSE	na	FALSE	-0.155671	FALSE	na	FALSE	0.233293	FALSE	na	FALSE	-0.258397	FALSE
hsa-miR-184-4373113	A	na	FALSE	na	FALSE	na	FALSE	na	FALSE	na	FALSE	na	FALSE	na	FALSE	na	FALSE	na	FALSE	na	FALSE	-0.30946	FALSE	na	FALSE	0.386564	TRUE	na	FALSE	-0.412186	FALSE
hsa-miR-185-4395382	A	-0.338208	FALSE	-0.553634	TRUE	-1.98211	TRUE	2.15122	TRUE	0.235325	FALSE	1.69231	TRUE	1.92665	TRUE	-1.42001	TRUE	1.66682	TRUE	0.383426	FALSE	0.334069	FALSE	-0.130814	FALSE	-0.451782	TRUE	-0.645326	TRUE	-0.00557835	FALSE
hsa-miR-186-4395396	A	0.353409	FALSE	0.0188581	FALSE	0.0810983	FALSE	0.953156	FALSE	0.351441	FALSE	0.321592	FALSE	1.41085	FALSE	0.0678726	FALSE	1.03774	FALSE	1.22671	FALSE	0.173149	FALSE	0.373421	TRUE	0.211406	FALSE	-0.126466	FALSE	-0.337073	FALSE
hsa-miR-187-4373307	A	na	FALSE	na	FALSE	na	FALSE	na	FALSE	na	FALSE	na	FALSE	na	FALSE	na	FALSE	na	FALSE	na	FALSE	na	FALSE	na	FALSE	na	FALSE	na	FALSE	na	FALSE
hsa-miR-188-3p-4395217	A	na	FALSE	na	FALSE	na	FALSE	na	FALSE	na	FALSE	na	FALSE	na	FALSE	na	FALSE	na	FALSE	na	FALSE	na	FALSE	na	FALSE	na	FALSE	na	FALSE	na	FALSE
hsa-miR-18a-4395533	A	1.10577	TRUE	-0.871063	TRUE	0.0944027	FALSE	-1.71537	TRUE	1.99677	TRUE	1.06764	TRUE	-0.472893	FALSE	0.974956	TRUE	-2.49392	TRUE	-1.38093	TRUE	-0.718617	TRUE	0.381591	TRUE	1.11019	TRUE	0.790242	TRUE	-1.07059	TRUE
hsa-miR-18b-4395328	A	na	FALSE	na	FALSE	na	FALSE	na	FALSE	na	FALSE	na	FALSE	na	FALSE	na	FALSE	na	FALSE	na	FALSE	-0.151968	FALSE	0.173827	FALSE	0.338723	FALSE	-0.0950497	FALSE	-0.364184	FALSE
hsa-miR-190-4373110	A	-0.244357	FALSE	0.314472	FALSE	0.52731	FALSE	-0.198067	FALSE	-0.537891	TRUE	-0.708226	TRUE	-0.303074	FALSE	0.218895	FALSE	0.207384	FALSE	na	FALSE	0.363394	FALSE	0.466739	TRUE	na	FALSE	0.138249	FALSE	0.711135	TRUE
hsa-miR-191-4395410	A	1.92831	TRUE	1.3439	TRUE	2.05256	TRUE	0.100064	FALSE	0.596965	TRUE	-0.0767099	FALSE	2.11607	TRUE	0.708613	TRUE	1.50074	TRUE	2.31157	TRUE	0.168972	FALSE	0.814447	TRUE	0.655232	TRUE	1.81238	TRUE	0.0242145	FALSE
hsa-miR-192-4373108	A	-0.813828	TRUE	-0.721674	TRUE	-1.64674	TRUE	0.424766	FALSE	-0.0731336	FALSE	0.879787	TRUE	-0.271087	FALSE	-0.916364	TRUE	-0.221156	FALSE	-1.00696	FALSE	-0.381216	TRUE	-0.565369	TRUE	-0.174142	FALSE	-0.781427	TRUE	-0.377857	FALSE
hsa-miR-193a-3p-4395361	A	na	FALSE	na	FALSE	na	FALSE	na	FALSE	na	FALSE	na	FALSE	na	FALSE	na	FALSE	na	FALSE	na	FALSE	na	FALSE	-0.0447	FALSE	0.00853226	FALSE	na	FALSE	na	FALSE
hsa-miR-193a-5p-4395392	A	-3.03607	TRUE	-0.668211	TRUE	-3.80318	TRUE	-1.49831	TRUE	-2.347	TRUE	0.810666	TRUE	-4.39205	TRUE	-3.12581	TRUE	-2.07082	TRUE	-5.05039	TRUE	-0.796527	TRUE	-2.8917	TRUE	-2.08596	TRUE	-2.26955	TRUE	-0.054888	FALSE
hsa-miR-193b-4395478	A	0.484097	TRUE	0.648804	TRUE	0.134627	FALSE	3.00082	TRUE	-0.145833	FALSE	0.40605	FALSE	3.59225	TRUE	-0.509881	FALSE	3.71294	TRUE	3.34188	TRUE	0.498076	TRUE	-1.49923	TRUE	-1.98363	TRUE	-0.351706	FALSE	-0.373023	FALSE
hsa-miR-194-4373106	A	-1.19472	TRUE	-1.45938	TRUE	-0.559083	FALSE	1.65507	TRUE	0.286778	FALSE	-0.576955	TRUE	0.58724	FALSE	0.912394	TRUE	0.274594	FALSE	1.3322	FALSE	1.14122	TRUE	0.861225	TRUE	-0.264104	FALSE	-2.99817	TRUE	-0.696603	TRUE
hsa-miR-195-4373105	A	-0.892451	TRUE	-0.895845	TRUE	-1.04523	TRUE	0.781129	FALSE	0.0216607	FALSE	0.199538	FALSE	-0.00133922	FALSE	-0.140377	FALSE	-0.0449211	FALSE	-0.062054	FALSE	-0.836314	TRUE	-0.193447	FALSE	0.651082	TRUE	-0.0300347	FALSE	-0.000263144	FALSE
hsa-miR-196b-4395326	A	-0.221006	FALSE	-0.156507	FALSE	-0.86124	TRUE	0.238669	FALSE	-0.0429478	FALSE	0.698817	TRUE	0.156014	FALSE	-0.696971	TRUE	0.171554	FALSE	-0.371483	FALSE	-0.37162	TRUE	0.200747	FALSE	0.584483	TRUE	-0.192298	FALSE	-0.378706	FALSE
hsa-miR-197-4373102	A	-0.248934	FALSE	0.00391271	FALSE	-1.0112	TRUE	2.85504	TRUE	-0.236201	FALSE	0.806374	TRUE	2.69675	TRUE	-1.00951	TRUE	2.91173	TRUE	2.01949	TRUE	-0.267024	FALSE	-0.119934	FALSE	0.156422	FALSE	-0.540687	TRUE	-0.586708	TRUE
hsa-miR-198-4395384	A	na	FALSE	na	FALSE	na	FALSE	na	FALSE	na	FALSE	na	FALSE	na	FALSE	na	FALSE	na	FALSE	na	FALSE	na	FALSE	na	FALSE	na	FALSE	na	FALSE	na	FALSE
hsa-miR-199a-3p-4395415	A	0.820595	TRUE	0.411082	TRUE	1.53475	TRUE	-1.35488	TRUE	0.425559	FALSE	-0.660585	TRUE	-0.419106	FALSE	1.12776	TRUE	-0.866045	FALSE	0.382483	FALSE	-0.0175784	FALSE	0.192403	FALSE	0.220761	FALSE	1.52903	TRUE	0.661442	TRUE
hsa-miR-199a-5p-4373272	A	0.716763	TRUE	0.762877	TRUE	0.200946	FALSE	-0.309161	FALSE	na	FALSE	0.577737	FALSE	na	FALSE	-0.557435	FALSE	na	FALSE	0.142877	FALSE	0.0176197	FALSE	0.405609	TRUE	0.401345	TRUE	0.168963	FALSE	-0.568812	TRUE
hsa-miR-199b-5p-4373100	A	0.254859	FALSE	0.301593	FALSE	0.175443	FALSE	0.153804	FALSE	na	FALSE	na	FALSE	na	FALSE	na	FALSE	na	FALSE	na	FALSE	-0.00131212	FALSE	0.103122	FALSE	na	FALSE	0.150813	FALSE	na	FALSE
hsa-miR-19a-4373099	A	-0.123033	FALSE	-0.0917811	FALSE	-0.622495	FALSE	-0.688551	FALSE	-0.0141464	FALSE	0.546278	FALSE	-0.696088	FALSE	-0.524657	FALSE	-0.703804	FALSE	-1.1051	FALSE	-0.570149	TRUE	-0.162454	FALSE	0.416667	TRUE	0.542072	TRUE	0.0670827	FALSE
hsa-miR-19b-4373098	A	0.0975851	FALSE	0.181906	FALSE	0.308461	FALSE	-1.08298	TRUE	-0.0706211	FALSE	-0.169566	FALSE	-0.888327	FALSE	0.130594	FALSE	-0.835674	FALSE	-0.603521	FALSE	-0.587604	TRUE	-0.214853	FALSE	0.379715	TRUE	0.698237	TRUE	-0.0100907	FALSE
hsa-miR-200a-4378069	A	na	FALSE	na	FALSE	na	FALSE	na	FALSE	na	FALSE	na	FALSE	na	FALSE	na	FALSE	na	FALSE	na	FALSE	na	FALSE	na	FALSE	na	FALSE	na	FALSE	na	FALSE
hsa-miR-200b-4395362	A	-0.408313	FALSE	0.0753039	FALSE	0.0017854	FALSE	2.12231	TRUE	-0.462182	TRUE	-0.347856	FALSE	1.84084	TRUE	-0.0665337	FALSE	2.27549	TRUE	2.36217	TRUE	-0.0541299	FALSE	na	FALSE	0.132094	FALSE	0.015753	FALSE	0.33505	FALSE
hsa-miR-200c-4395411	A	-0.186964	FALSE	-0.248994	FALSE	-0.774828	TRUE	0.000440434	FALSE	0.0835017	FALSE	0.646374	FALSE	-0.0476276	FALSE	-0.517805	FALSE	-0.158296	FALSE	-0.523298	FALSE	0.016254	FALSE	-0.503851	TRUE	-0.506693	TRUE	0.0165331	FALSE	0.184305	FALSE
hsa-miR-202-4395474	A	-0.156113	FALSE	-0.522688	TRUE	-6.74828	TRUE	na	FALSE	0.388447	FALSE	6.62702	TRUE	0.310932	FALSE	-6.21656	TRUE	-0.104721	FALSE	-6.1683	TRUE	-1.91133	TRUE	2.44173	TRUE	4.3588	TRUE	-3.36	TRUE	-5.15498	TRUE
hsa-miR-203-4373095	A	-0.477926	FALSE	-0.0669276	FALSE	-1.05167	TRUE	0.0460246	FALSE	-0.389632	FALSE	0.631213	FALSE	-0.29311	FALSE	-0.97733	TRUE	0.0691892	FALSE	-0.754558	FALSE	0.366635	FALSE	-0.708185	TRUE	-1.06053	TRUE	-0.818868	TRUE	-0.00956647	FALSE
hsa-miR-204-4373094	A	0.0341887	FALSE	-0.505087	TRUE	-0.467114	FALSE	1.27976	TRUE	0.560704	TRUE	0.560394	FALSE	1.44328	TRUE	0.0468021	FALSE	0.855975	FALSE	1.05174	FALSE	0.39384	TRUE	0.260367	FALSE	-0.119479	FALSE	-1.39922	TRUE	-1.07713	TRUE
hsa-miR-205-4373093	A	0.260196	FALSE	0.306924	FALSE	-0.827189	TRUE	0.148454	FALSE	na	FALSE	1.14595	TRUE	na	FALSE	-1.12796	TRUE	na	FALSE	-0.427646	FALSE	0.0368302	FALSE	0.205721	FALSE	0.182442	FALSE	0.0533719	FALSE	-0.207374	FALSE
hsa-miR-208-4373091	A	1.14526	TRUE	-0.281946	FALSE	1.06788	TRUE	3.63439	TRUE	1.44825	TRUE	na	FALSE	4.89271	TRUE	1.35782	TRUE	3.41812	TRUE	4.92166	TRUE	0.0888435	FALSE	0.193008	FALSE	na	FALSE	0.952844	TRUE	na	FALSE
hsa-miR-208b-4395401	A	na	FALSE	na	FALSE	na	FALSE	na	FALSE	na	FALSE	na	FALSE	na	FALSE	na	FALSE	na	FALSE	na	FALSE	na	FALSE	na	FALSE	na	FALSE	na	FALSE	na	FALSE
hsa-miR-20a-4373286	A	-0.370073	FALSE	-0.491044	TRUE	-0.586383	FALSE	-3.11879	TRUE	0.136565	FALSE	0.258052	FALSE	-3.36982	TRUE	-0.0885209	FALSE	-3.52579	TRUE	-3.50286	TRUE	-0.201179	FALSE	0.101061	FALSE	0.311285	FALSE	0.437894	FALSE	0.582871	FALSE
hsa-miR-20b-4373263	A	0.803217	TRUE	-0.0100688	FALSE	-0.279985	FALSE	-0.27147	FALSE	0.829888	TRUE	1.13012	TRUE	0.641724	FALSE	-0.264289	FALSE	-0.20949	FALSE	-0.353767	FALSE	-0.740218	TRUE	-0.286689	FALSE	0.461718	TRUE	0.718675	TRUE	-0.855452	TRUE
hsa-miR-21-4373090	A	-1.71509	TRUE	-0.402123	FALSE	-0.294511	FALSE	-7.64162	TRUE	-1.29608	TRUE	-1.37371	TRUE	-9.20031	TRUE	0.114585	FALSE	-7.92573	TRUE	-7.68497	TRUE	-0.10652	FALSE	-1.48171	TRUE	-1.36514	TRUE	-0.0116524	FALSE	1.57565	TRUE
hsa-miR-210-4373089	A	na	FALSE	na	FALSE	-0.923348	TRUE	2.21287	TRUE	na	FALSE	1.062	TRUE	2.41932	TRUE	-1.04367	TRUE	2.41732	TRUE	1.52695	TRUE	-1.1188	TRUE	-0.0365187	FALSE	1.09199	TRUE	na	FALSE	-1.22152	TRUE
hsa-miR-211-4373088	A	-0.222647	FALSE	0.146364	FALSE	0.019649	FALSE	0.3096	FALSE	-0.347639	FALSE	-0.180012	FALSE	0.22514	FALSE	na	FALSE	na	FALSE	na	FALSE	-0.185704	FALSE	-0.187331	FALSE	0.0112294	FALSE	0.0336095	FALSE	0.0349493	FALSE
hsa-miR-212-4373087	A	-1.07155	TRUE	0.185167	FALSE	-0.56854	FALSE	0.197475	FALSE	-1.23544	TRUE	-0.443315	FALSE	-0.735633	FALSE	-0.747126	TRUE	0.472184	FALSE	-0.119978	FALSE	-0.385422	TRUE	-1.14485	TRUE	-0.747443	TRUE	-0.370626	TRUE	0.283017	FALSE
hsa-miR-214-4395417	A	na	FALSE	-0.268516	FALSE	-0.643788	FALSE	na	FALSE	0.370365	FALSE	0.783575	TRUE	na	FALSE	-0.367108	FALSE	0.149451	FALSE	-0.0637991	FALSE	-0.457647	TRUE	-0.0299628	FALSE	0.439625	TRUE	na	FALSE	-0.560374	TRUE
hsa-miR-215-4373084	A	0.0420067	FALSE	0.228187	FALSE	0.425008	FALSE	-0.0957629	FALSE	-0.165116	FALSE	-0.319793	FALSE	0.0853599	FALSE	0.203194	FALSE	0.223031	FALSE	na	FALSE	-0.307128	FALSE	0.266717	FALSE	0.586196	TRUE	0.187717	FALSE	-0.1975	FALSE
hsa-miR-216a-4395331	A	na	FALSE	na	FALSE	na	FALSE	na	FALSE	na	FALSE	na	FALSE	na	FALSE	na	FALSE	na	FALSE	na	FALSE	na	FALSE	na	FALSE	na	FALSE	na	FALSE	na	FALSE
hsa-miR-216b-4395437	A	na	FALSE	na	FALSE	na	FALSE	na	FALSE	na	FALSE	na	FALSE	na	FALSE	na	FALSE	na	FALSE	na	FALSE	na	FALSE	-0.113875	FALSE	-0.0606427	FALSE	na	FALSE	na	FALSE
hsa-miR-217-4395448	A	na	FALSE	na	FALSE	na	FALSE	na	FALSE	na	FALSE	na	FALSE	na	FALSE	na	FALSE	na	FALSE	na	FALSE	na	FALSE	na	FALSE	na	FALSE	na	FALSE	na	FALSE
hsa-miR-218-4373081	A	0.194393	FALSE	-0.54524	TRUE	-0.399486	FALSE	0.214409	FALSE	0.761452	TRUE	0.654292	TRUE	na	FALSE	0.154842	FALSE	-0.24135	FALSE	0.0660102	FALSE	0.66705	TRUE	1.00391	TRUE	0.352157	FALSE	-0.98624	TRUE	-0.551948	TRUE
hsa-miR-219-1-3p-4395206	A	na	FALSE	na	FALSE	na	FALSE	na	FALSE	na	FALSE	na	FALSE	na	FALSE	na	FALSE	na	FALSE	na	FALSE	na	FALSE	na	FALSE	na	FALSE	na	FALSE	na	FALSE
hsa-miR-219-2-3p-4395501	A	na	FALSE	na	FALSE	na	FALSE	na	FALSE	na	FALSE	na	FALSE	na	FALSE	na	FALSE	na	FALSE	na	FALSE	na	FALSE	na	FALSE	na	FALSE	na	FALSE	na	FALSE
hsa-miR-219-5p-4373080	A	na	FALSE	na	FALSE	na	FALSE	na	FALSE	na	FALSE	na	FALSE	na	FALSE	na	FALSE	na	FALSE	na	FALSE	na	FALSE	na	FALSE	na	FALSE	na	FALSE	na	FALSE
hsa-miR-22-4373079	A	na	FALSE	na	FALSE	na	FALSE	na	FALSE	na	FALSE	na	FALSE	na	FALSE	na	FALSE	na	FALSE	na	FALSE	na	FALSE	na	FALSE	na	FALSE	na	FALSE	na	FALSE
hsa-miR-220-4373078	A	na	FALSE	na	FALSE	na	FALSE	na	FALSE	na	FALSE	na	FALSE	na	FALSE	na	FALSE	na	FALSE	na	FALSE	na	FALSE	na	FALSE	na	FALSE	na	FALSE	na	FALSE
hsa-miR-220b-4395317	A	na	FALSE	na	FALSE	na	FALSE	na	FALSE	na	FALSE	na	FALSE	na	FALSE	na	FALSE	na	FALSE	na	FALSE	na	FALSE	na	FALSE	na	FALSE	na	FALSE	na	FALSE
hsa-miR-220c-4395322	A	na	FALSE	na	FALSE	na	FALSE	na	FALSE	na	FALSE	na	FALSE	na	FALSE	na	FALSE	na	FALSE	na	FALSE	na	FALSE	na	FALSE	na	FALSE	na	FALSE	na	FALSE
hsa-miR-221-4373077	A	-0.311795	FALSE	0.447284	TRUE	1.10387	TRUE	-4.98858	TRUE	-0.74246	TRUE	-1.36211	TRUE	-5.15841	TRUE	0.66076	FALSE	-4.43835	TRUE	-3.64869	TRUE	0.787929	TRUE	0.530326	TRUE	-0.244279	FALSE	0.114189	FALSE	1.18648	TRUE
hsa-miR-222-4395387	A	0.15991	FALSE	0.207892	FALSE	0.194916	FALSE	1.00532	TRUE	-0.0328992	FALSE	0.00990297	FALSE	1.25829	FALSE	-0.00855382	FALSE	1.27153	TRUE	1.37262	FALSE	-0.264314	FALSE	-0.75569	TRUE	-0.482664	TRUE	0.127008	FALSE	-0.323645	FALSE
hsa-miR-223-4395406	A	0.0373924	FALSE	0.0593021	FALSE	3.93708	TRUE	0.153421	FALSE	-0.0119281	FALSE	-3.85467	TRUE	0.255252	FALSE	3.88095	TRUE	0.254268	FALSE	4.20762	TRUE	-0.0344509	FALSE	0.272315	FALSE	0.314076	FALSE	2.95936	TRUE	2.87368	TRUE
hsa-miR-224-4395210	A	-0.964709	TRUE	-0.513007	TRUE	0.245671	FALSE	0.702275	FALSE	-0.430689	TRUE	-1.14961	TRUE	-0.132205	FALSE	0.767392	TRUE	0.272389	FALSE	1.18627	FALSE	0.396148	TRUE	0.230156	FALSE	-0.152139	FALSE	-1.09719	TRUE	0.23123	FALSE
hsa-miR-23a-4373074	A	na	FALSE	na	FALSE	na	FALSE	na	FALSE	na	FALSE	na	FALSE	na	FALSE	na	FALSE	na	FALSE	na	FALSE	-0.313289	FALSE	-0.118376	FALSE	0.20734	FALSE	na	FALSE	-0.416015	FALSE
hsa-miR-23b-4373073	A	na	FALSE	na	FALSE	na	FALSE	na	FALSE	na	FALSE	na	FALSE	na	FALSE	na	FALSE	na	FALSE	na	FALSE	na	FALSE	na	FALSE	na	FALSE	na	FALSE	na	FALSE
hsa-miR-24-4373072	A	-0.303168	FALSE	1.1708	TRUE	0.38654	FALSE	-0.285022	FALSE	-1.46021	TRUE	-0.645801	TRUE	-0.491012	FALSE	-0.783349	TRUE	0.949542	FALSE	0.276013	FALSE	-0.343082	TRUE	-0.877717	TRUE	-0.526211	TRUE	1.06854	TRUE	1.00621	TRUE
hsa-miR-25-4373071	A	-1.70621	TRUE	-0.644513	TRUE	-2.09928	TRUE	-0.0963875	FALSE	-1.04421	TRUE	0.433814	FALSE	-1.691	TRUE	-1.44682	TRUE	-0.668179	FALSE	-1.99434	TRUE	-0.295635	FALSE	-1.46676	TRUE	-1.16162	TRUE	-0.440641	TRUE	0.947436	TRUE
hsa-miR-26a-4395166	A	0.168564	FALSE	-0.34758	FALSE	1.31451	TRUE	-2.34026	TRUE	0.532589	TRUE	-1.09372	TRUE	-2.05133	TRUE	1.66874	TRUE	-2.60461	TRUE	-0.817828	FALSE	0.985061	TRUE	1.03998	TRUE	0.0686919	FALSE	0.787987	TRUE	1.57714	TRUE
hsa-miR-26b-4395167	A	-0.157689	FALSE	-0.41677	FALSE	1.09017	TRUE	-3.15796	TRUE	0.277051	FALSE	-1.19227	TRUE	-3.18052	TRUE	1.51432	TRUE	-3.48015	TRUE	-1.83655	TRUE	-0.142933	FALSE	0.643857	TRUE	0.79762	TRUE	0.607984	TRUE	0.594017	FALSE
hsa-miR-27a-4373287	A	-0.527646	TRUE	0.111039	FALSE	0.514343	FALSE	-0.111861	FALSE	-0.620935	TRUE	-0.988263	TRUE	-0.52247	FALSE	0.408933	FALSE	0.0754721	FALSE	0.613593	FALSE	1.03837	TRUE	0.310324	FALSE	-0.713249	TRUE	0.294532	FALSE	1.83269	TRUE
hsa-miR-27b-4373068	A	-0.638153	TRUE	-0.523572	TRUE	-0.00928943	FALSE	-3.64217	TRUE	-0.095146	FALSE	-0.573725	FALSE	-4.13308	TRUE	0.522498	FALSE	-4.06225	TRUE	-3.40033	TRUE	0.127865	FALSE	0.290405	FALSE	0.174741	FALSE	-0.463192	TRUE	0.272478	FALSE
hsa-miR-28-3p-4395557	A	1.091	TRUE	0.939106	TRUE	1.3522	TRUE	1.18662	TRUE	0.168549	FALSE	-0.205491	FALSE	2.3833	TRUE	0.415723	FALSE	2.19186	TRUE	2.73477	TRUE	-0.198745	FALSE	0.011967	FALSE	0.221049	FALSE	0.338947	FALSE	-0.984367	TRUE
hsa-miR-28-5p-4373067	A	1.7503	TRUE	0.583508	TRUE	1.06668	TRUE	-4.02516	TRUE	1.18518	TRUE	0.742441	TRUE	-2.12674	TRUE	0.487516	FALSE	-3.33677	TRUE	-2.70735	TRUE	1.36565	TRUE	0.714291	TRUE	-0.634752	TRUE	0.528973	TRUE	0.105773	FALSE
hsa-miR-296-3p-4395212	A	na	FALSE	na	FALSE	na	FALSE	na	FALSE	na	FALSE	na	FALSE	na	FALSE	na	FALSE	na	FALSE	na	FALSE	-0.366491	TRUE	na	FALSE	0.443404	TRUE	na	FALSE	-0.469218	FALSE
hsa-miR-296-5p-4373066	A	-1.94979	TRUE	-0.295049	FALSE	-1.37713	TRUE	-0.43254	FALSE	-1.6335	TRUE	-0.517365	FALSE	-2.24244	TRUE	-1.07399	TRUE	-0.635759	FALSE	-1.55858	TRUE	-0.519209	TRUE	-1.14562	TRUE	-0.615339	TRUE	-0.928322	TRUE	0.473375	FALSE
hsa-miR-298-4395301	A	na	FALSE	na	FALSE	na	FALSE	na	FALSE	na	FALSE	na	FALSE	na	FALSE	na	FALSE	na	FALSE	na	FALSE	na	FALSE	na	FALSE	na	FALSE	na	FALSE	na	FALSE
hsa-miR-299-3p-4373189	A	na	FALSE	na	FALSE	na	FALSE	na	FALSE	na	FALSE	na	FALSE	na	FALSE	na	FALSE	na	FALSE	na	FALSE	na	FALSE	na	FALSE	na	FALSE	na	FALSE	na	FALSE
hsa-miR-299-5p-4373188	A	na	FALSE	na	FALSE	na	FALSE	na	FALSE	na	FALSE	na	FALSE	na	FALSE	na	FALSE	na	FALSE	na	FALSE	na	FALSE	na	FALSE	na	FALSE	na	FALSE	na	FALSE
hsa-miR-29a-4395223	A	0.104894	FALSE	0.707837	TRUE	-0.0938817	FALSE	-0.231704	FALSE	-0.585643	TRUE	0.249996	FALSE	-0.00910034	FALSE	-0.79814	TRUE	0.553122	FALSE	-0.113754	FALSE	-1.03482	TRUE	-1.51362	TRUE	-0.470595	TRUE	1.33902	TRUE	0.170089	FALSE
hsa-miR-29b-4373288	A	0.0900592	FALSE	0.137016	FALSE	0.0102669	FALSE	0.318982	FALSE	na	FALSE	na	FALSE	na	FALSE	na	FALSE	na	FALSE	na	FALSE	na	FALSE	na	FALSE	na	FALSE	0.0242311	FALSE	na	FALSE
hsa-miR-29c-4395171	A	-1.66134	TRUE	-1.38819	TRUE	-2.4709	TRUE	-0.540502	FALSE	-0.251175	FALSE	0.860226	TRUE	-2.06171	TRUE	-1.07089	TRUE	-1.83647	TRUE	-2.76031	TRUE	-0.234633	FALSE	-0.0603873	FALSE	0.186153	FALSE	-1.15445	TRUE	0.242054	FALSE
hsa-miR-301a-4373064	A	0.188065	FALSE	0.298496	FALSE	0.821119	TRUE	-2.48608	TRUE	-0.0920069	FALSE	-0.575734	FALSE	-2.16074	TRUE	0.527882	FALSE	-2.09305	TRUE	-1.42707	TRUE	0.908972	TRUE	1.4377	TRUE	0.543907	TRUE	1.10389	TRUE	1.79356	TRUE
hsa-miR-301b-4395503	A	0.323878	FALSE	0.692154	TRUE	0.567423	FALSE	-0.23818	FALSE	-0.347639	FALSE	-0.180012	FALSE	0.22514	FALSE	na	FALSE	na	FALSE	na	FALSE	0.505365	TRUE	-0.135668	FALSE	-0.626122	TRUE	-0.130731	FALSE	0.0133107	FALSE
hsa-miR-302a-4378070	A	na	FALSE	na	FALSE	na	FALSE	na	FALSE	na	FALSE	na	FALSE	na	FALSE	na	FALSE	na	FALSE	na	FALSE	na	FALSE	-0.346512	TRUE	-0.29328	FALSE	na	FALSE	na	FALSE
hsa-miR-302b-4378071	A	na	FALSE	na	FALSE	na	FALSE	na	FALSE	na	FALSE	na	FALSE	na	FALSE	na	FALSE	na	FALSE	na	FALSE	na	FALSE	na	FALSE	na	FALSE	na	FALSE	na	FALSE
hsa-miR-302c-4378072	A	na	FALSE	na	FALSE	na	FALSE	na	FALSE	na	FALSE	na	FALSE	na	FALSE	na	FALSE	na	FALSE	na	FALSE	1.04165	TRUE	1.14298	TRUE	na	FALSE	-1.06599	TRUE	na	FALSE
hsa-miR-30b-4373290	A	0.0953681	FALSE	-0.146482	FALSE	0.535641	FALSE	-0.904214	FALSE	0.257372	FALSE	-0.393456	FALSE	-0.702578	FALSE	0.68782	TRUE	-0.979701	FALSE	-0.180203	FALSE	1.11052	TRUE	1.01812	TRUE	-0.0789177	FALSE	0.208917	FALSE	1.19769	TRUE
hsa-miR-30c-4373060	A	0.194356	FALSE	0.197883	FALSE	0.923452	TRUE	-1.68155	TRUE	0.0117073	FALSE	-0.680812	TRUE	-1.37627	TRUE	0.730074	TRUE	-1.40798	TRUE	-0.564524	FALSE	1.08908	TRUE	0.914159	TRUE	-0.161574	FALSE	0.0937482	FALSE	0.96162	TRUE
hsa-miR-31-4395390	A	-0.138567	FALSE	na	FALSE	na	FALSE	na	FALSE	-0.2443	FALSE	-0.0766741	FALSE	0.328478	FALSE	na	FALSE	na	FALSE	na	FALSE	-0.0387188	FALSE	0.0658265	FALSE	na	FALSE	0.0131506	FALSE	0.0770094	FALSE
hsa-miR-32-4395220	A	0.0864517	FALSE	0.133413	FALSE	0.00665115	FALSE	0.322598	FALSE	na	FALSE	na	FALSE	na	FALSE	na	FALSE	na	FALSE	na	FALSE	-0.0439223	FALSE	0.0980836	FALSE	0.155327	FALSE	-0.0128641	FALSE	-0.180168	FALSE
hsa-miR-320-4395388	A	-0.410955	FALSE	0.0798502	FALSE	-0.337589	FALSE	1.13606	TRUE	-0.475235	TRUE	-0.0294769	FALSE	0.819913	FALSE	-0.412446	FALSE	1.27508	TRUE	0.974551	FALSE	-0.386644	TRUE	-0.417827	TRUE	-0.0228521	FALSE	-0.433345	TRUE	-0.434446	FALSE
hsa-miR-323-3p-4395338	A	-1.98331	TRUE	0.0550656	FALSE	-0.545872	FALSE	-1.46478	TRUE	-2.01803	TRUE	-1.38061	TRUE	-3.30584	TRUE	-0.594254	FALSE	-1.31413	TRUE	-1.75955	TRUE	0.424211	TRUE	-0.382099	TRUE	-0.792627	TRUE	-1.38126	TRUE	0.998079	TRUE
hsa-miR-324-3p-4395272	A	-0.8695	TRUE	-0.711745	TRUE	-1.2616	TRUE	1.70532	TRUE	-0.136283	FALSE	0.447657	FALSE	0.961784	FALSE	-0.540353	FALSE	1.07177	FALSE	0.678472	FALSE	0.000408532	FALSE	-1.48101	TRUE	-1.46871	TRUE	-1.11278	TRUE	-0.276248	FALSE
hsa-miR-324-5p-4373052	A	-1.36479	TRUE	-0.801792	TRUE	0.896802	TRUE	-0.567562	FALSE	-0.541468	TRUE	-2.1973	TRUE	-1.79215	TRUE	1.7084	TRUE	-1.27703	TRUE	na	FALSE	0.573295	TRUE	-0.571417	TRUE	-1.12997	TRUE	-0.823113	TRUE	1.08396	TRUE
hsa-miR-325-4373051	A	na	FALSE	na	FALSE	na	FALSE	na	FALSE	na	FALSE	na	FALSE	na	FALSE	na	FALSE	na	FALSE	na	FALSE	na	FALSE	na	FALSE	na	FALSE	na	FALSE	na	FALSE
hsa-miR-326-4373050	A	na	FALSE	na	FALSE	na	FALSE	na	FALSE	na	FALSE	na	FALSE	na	FALSE	na	FALSE	na	FALSE	na	FALSE	na	FALSE	na	FALSE	na	FALSE	na	FALSE	na	FALSE
hsa-miR-328-4373049	A	-0.613294	TRUE	0.683276	TRUE	0.717538	TRUE	-0.738838	FALSE	-1.28037	TRUE	-1.27955	TRUE	-1.23852	TRUE	0.0375482	FALSE	0.0198508	FALSE	0.181029	FALSE	0.724414	TRUE	-0.291722	FALSE	-1.00364	TRUE	-1.09333	TRUE	0.217216	FALSE
hsa-miR-329-4373191	A	na	FALSE	na	FALSE	na	FALSE	na	FALSE	na	FALSE	na	FALSE	na	FALSE	na	FALSE	na	FALSE	na	FALSE	0.0548508	FALSE	0.159117	FALSE	na	FALSE	-0.0803125	FALSE	na	FALSE
hsa-miR-330-3p-4373047	A	0.0930646	FALSE	0.108347	FALSE	-0.0986296	FALSE	0.203547	FALSE	0.00605331	FALSE	0.253309	FALSE	0.435042	FALSE	-0.20013	FALSE	0.401414	FALSE	0.356005	FALSE	0.267016	FALSE	0.160951	FALSE	-0.0918822	FALSE	-0.378644	TRUE	-0.241942	FALSE
hsa-miR-330-5p-4395341	A	na	FALSE	na	FALSE	na	FALSE	na	FALSE	na	FALSE	na	FALSE	na	FALSE	na	FALSE	na	FALSE	na	FALSE	na	FALSE	na	FALSE	na	FALSE	na	FALSE	na	FALSE
hsa-miR-331-3p-4373046	A	0.703522	TRUE	0.780771	TRUE	0.980183	TRUE	1.34286	TRUE	-0.0604153	FALSE	-0.222281	FALSE	2.15147	TRUE	0.202601	FALSE	2.18904	TRUE	2.51857	TRUE	1.02689	TRUE	0.542225	TRUE	-0.470354	TRUE	-0.165776	FALSE	0.124919	FALSE
hsa-miR-331-5p-4395344	A	na	FALSE	na	FALSE	na	FALSE	na	FALSE	na	FALSE	na	FALSE	na	FALSE	na	FALSE	na	FALSE	na	FALSE	-0.0804703	FALSE	na	FALSE	0.158346	FALSE	na	FALSE	-0.183197	FALSE
hsa-miR-335-4373045	A	-0.571723	TRUE	0.269853	FALSE	1.11606	TRUE	-0.167199	FALSE	-0.823793	TRUE	-1.63118	TRUE	-0.620558	FALSE	0.851339	TRUE	0.179929	FALSE	1.16214	FALSE	0.201382	FALSE	0.593603	TRUE	0.404279	TRUE	0.269558	FALSE	1.0147	TRUE
hsa-miR-337-5p-4395267	A	-0.696552	TRUE	0.450495	TRUE	-0.0536231	FALSE	0.00435951	FALSE	-1.12608	TRUE	-0.581485	TRUE	-0.553306	FALSE	-0.498487	FALSE	na	FALSE	0.201826	FALSE	-0.894201	TRUE	0.321648	FALSE	1.22622	TRUE	0.0812656	FALSE	-0.149682	FALSE
hsa-miR-338-3p-4395363	A	-1.1822	TRUE	na	FALSE	-0.540632	FALSE	na	FALSE	-1.28793	TRUE	-0.58152	TRUE	-0.715151	FALSE	-0.660956	FALSE	na	FALSE	0.0393562	FALSE	0.0436794	FALSE	-0.112155	FALSE	-0.142283	FALSE	-0.187867	FALSE	1.00604	TRUE
hsa-miR-339-3p-4395295	A	0.85144	TRUE	1.84647	TRUE	0.964828	TRUE	-3.00127	TRUE	-0.976933	TRUE	-0.0531559	FALSE	-2.00406	TRUE	-0.881417	TRUE	-1.05364	TRUE	-1.78532	TRUE	-0.48544	TRUE	-1.09547	TRUE	-0.598639	TRUE	2.16113	TRUE	0.790155	TRUE
hsa-miR-339-5p-4395368	A	na	FALSE	na	FALSE	na	FALSE	na	FALSE	na	FALSE	na	FALSE	na	FALSE	na	FALSE	na	FALSE	na	FALSE	0.080668	FALSE	0.184857	FALSE	na	FALSE	-0.1061	FALSE	na	FALSE
hsa-miR-33b-4395196	A	na	FALSE	na	FALSE	na	FALSE	na	FALSE	na	FALSE	na	FALSE	na	FALSE	na	FALSE	na	FALSE	na	FALSE	na	FALSE	-0.166259	FALSE	-0.113027	FALSE	na	FALSE	na	FALSE
hsa-miR-340-4395369	A	-0.743694	TRUE	-1.18206	TRUE	-0.150774	FALSE	-1.12946	TRUE	0.458629	TRUE	-0.537354	FALSE	-1.73948	TRUE	1.04188	TRUE	-2.22223	TRUE	-1.04325	FALSE	-0.580644	TRUE	0.410805	TRUE	1.00176	TRUE	0.256988	FALSE	0.390352	FALSE
hsa-miR-342-3p-4395371	A	1.01536	TRUE	1.50708	TRUE	2.29916	TRUE	0.949584	FALSE	-0.476917	TRUE	-1.22841	TRUE	2.06274	TRUE	0.792277	TRUE	2.51818	TRUE	3.42945	TRUE	-0.154827	FALSE	-1.65049	TRUE	-1.48551	TRUE	1.80778	TRUE	0.608453	TRUE
hsa-miR-342-5p-4395258	A	na	FALSE	na	FALSE	na	FALSE	na	FALSE	na	FALSE	na	FALSE	na	FALSE	na	FALSE	na	FALSE	na	FALSE	-0.033396	FALSE	0.0711335	FALSE	na	FALSE	0.00783384	FALSE	na	FALSE
hsa-miR-345-4395297	A	-1.64864	TRUE	0.335584	TRUE	-1.06314	TRUE	1.64079	TRUE	-1.96519	TRUE	-0.533961	FALSE	0.107651	FALSE	-1.39338	TRUE	2.04792	TRUE	0.793221	FALSE	-0.870167	TRUE	-1.15573	TRUE	-0.276748	FALSE	-0.914425	TRUE	-0.163092	FALSE
hsa-miR-346-4373038	A	na	FALSE	na	FALSE	na	FALSE	na	FALSE	na	FALSE	na	FALSE	na	FALSE	na	FALSE	na	FALSE	na	FALSE	na	FALSE	na	FALSE	na	FALSE	na	FALSE	na	FALSE
hsa-miR-34a-4395168	A	-0.0169838	FALSE	na	FALSE	na	FALSE	na	FALSE	-0.122717	FALSE	0.0449094	FALSE	0.450062	FALSE	na	FALSE	na	FALSE	na	FALSE	0.576923	TRUE	-0.578451	TRUE	-1.14026	TRUE	-0.781912	TRUE	-0.225396	FALSE
hsa-miR-34c-5p-4373036	A	na	FALSE	na	FALSE	na	FALSE	na	FALSE	na	FALSE	na	FALSE	na	FALSE	na	FALSE	na	FALSE	na	FALSE	-0.0367284	FALSE	-0.716072	TRUE	-0.665986	TRUE	0.0111625	FALSE	na	FALSE
hsa-miR-361-5p-4373035	A	1.72299	TRUE	1.14771	TRUE	0.0109558	FALSE	-1.92902	TRUE	0.594549	TRUE	1.7703	TRUE	-0.0627151	FALSE	-1.13391	TRUE	-0.684046	FALSE	-1.66696	TRUE	0.940119	TRUE	0.700324	TRUE	-0.224038	FALSE	-0.0430916	FALSE	-0.867244	TRUE
hsa-miR-362-3p-4395228	A	-0.587442	TRUE	-0.263504	FALSE	0.0441014	FALSE	0.285147	FALSE	-0.30228	FALSE	-0.569204	FALSE	-0.164051	FALSE	0.315743	FALSE	0.110866	FALSE	na	FALSE	-0.114661	FALSE	-0.152158	FALSE	-0.0244011	FALSE	0.0580521	FALSE	0.496769	FALSE
hsa-miR-362-5p-4378092	A	-0.225291	FALSE	0.270294	FALSE	0.14403	FALSE	0.185217	FALSE	-0.47438	TRUE	-0.306754	FALSE	0.0983987	FALSE	na	FALSE	na	FALSE	na	FALSE	0.281348	FALSE	0.384938	TRUE	na	FALSE	-0.162926	FALSE	0.308026	FALSE
hsa-miR-363-4378090	A	0.951953	TRUE	0.577155	TRUE	0.874131	TRUE	-0.54489	FALSE	0.395331	FALSE	na	FALSE	na	FALSE	0.30206	FALSE	0.124503	FALSE	na	FALSE	-0.54732	TRUE	na	FALSE	0.623623	TRUE	0.88775	TRUE	-0.650046	TRUE
hsa-miR-365-4373194	A	-1.39458	TRUE	-1.24983	TRUE	-1.80993	TRUE	2.87231	TRUE	-0.123877	FALSE	0.465801	FALSE	1.58985	TRUE	-0.549086	FALSE	1.68918	TRUE	1.27694	FALSE	0.107066	FALSE	-0.526844	TRUE	-0.621341	TRUE	-0.796714	TRUE	0.675745	TRUE
hsa-miR-367-4373034	A	na	FALSE	na	FALSE	na	FALSE	na	FALSE	na	FALSE	na	FALSE	na	FALSE	na	FALSE	na	FALSE	na	FALSE	na	FALSE	na	FALSE	na	FALSE	na	FALSE	na	FALSE
hsa-miR-369-3p-4373032	A	0.0857494	FALSE	0.132712	FALSE	0.00594721	FALSE	0.323302	FALSE	na	FALSE	na	FALSE	na	FALSE	na	FALSE	na	FALSE	na	FALSE	na	FALSE	-0.0639167	FALSE	-0.0106845	FALSE	0.0199131	FALSE	na	FALSE
hsa-miR-369-5p-4373195	A	0.100237	FALSE	0.147179	FALSE	0.0204675	FALSE	0.308781	FALSE	na	FALSE	na	FALSE	na	FALSE	na	FALSE	na	FALSE	na	FALSE	na	FALSE	na	FALSE	na	FALSE	0.0344276	FALSE	na	FALSE
hsa-miR-370-4395386	A	0.117463	FALSE	-0.133559	FALSE	0.0377331	FALSE	0.291515	FALSE	0.272588	FALSE	na	FALSE	na	FALSE	0.178985	FALSE	0.247157	FALSE	na	FALSE	0.140682	FALSE	0.244692	FALSE	na	FALSE	-0.128675	FALSE	na	FALSE
hsa-miR-371-3p-4395235	A	na	FALSE	na	FALSE	na	FALSE	na	FALSE	na	FALSE	na	FALSE	na	FALSE	na	FALSE	na	FALSE	na	FALSE	na	FALSE	na	FALSE	na	FALSE	na	FALSE	na	FALSE
hsa-miR-372-4373029	A	na	FALSE	na	FALSE	na	FALSE	na	FALSE	na	FALSE	na	FALSE	na	FALSE	na	FALSE	na	FALSE	na	FALSE	-0.596988	TRUE	0.682084	TRUE	1.29017	TRUE	-0.951349	TRUE	-1.66648	TRUE
hsa-miR-373-4378073	A	na	FALSE	na	FALSE	-0.840844	TRUE	na	FALSE	na	FALSE	0.979831	TRUE	na	FALSE	-0.961168	TRUE	na	FALSE	-0.260856	FALSE	0.121333	FALSE	0.225401	FALSE	na	FALSE	-0.146719	FALSE	na	FALSE
hsa-miR-374a-4373028	A	0.307682	FALSE	-1.84147	TRUE	1.40909	TRUE	4.63421	TRUE	2.16812	TRUE	-1.04466	TRUE	5.02769	TRUE	3.26281	TRUE	2.83856	TRUE	6.21754	TRUE	1.31744	TRUE	0.170278	FALSE	-1.13114	TRUE	1.38353	TRUE	2.36363	TRUE
hsa-miR-374b-4381045	A	0.516546	TRUE	0.333088	FALSE	2.0721	TRUE	1.00958	TRUE	0.200144	FALSE	-1.49812	TRUE	1.63021	TRUE	1.74358	TRUE	1.40814	TRUE	3.27402	TRUE	1.45994	TRUE	2.3239	TRUE	0.880026	TRUE	1.39243	TRUE	2.3065	TRUE
hsa-miR-375-4373027	A	-2.18106	TRUE	-2.61504	TRUE	-3.99754	TRUE	-0.124976	FALSE	0.455593	TRUE	1.8573	TRUE	-2.17675	TRUE	-1.3669	TRUE	-2.65574	TRUE	-3.88933	TRUE	1.81779	TRUE	-0.616821	TRUE	-2.417	TRUE	-2.2465	TRUE	1.72515	TRUE
hsa-miR-376a-4373026	A	0.573269	TRUE	-0.657702	TRUE	0.681292	FALSE	-2.33164	TRUE	1.25131	TRUE	-0.0477501	FALSE	-1.61414	TRUE	1.34794	TRUE	-2.89062	TRUE	-1.39924	TRUE	1.01541	TRUE	2.15959	TRUE	1.15987	TRUE	-0.498704	TRUE	-0.0932606	FALSE
hsa-miR-376b-4373196	A	na	FALSE	na	FALSE	na	FALSE	na	FALSE	na	FALSE	na	FALSE	na	FALSE	na	FALSE	na	FALSE	na	FALSE	na	FALSE	na	FALSE	na	FALSE	na	FALSE	na	FALSE
hsa-miR-376c-4395233	A	-1.35642	TRUE	-0.783841	TRUE	0.403233	FALSE	-1.26055	TRUE	-0.551494	TRUE	-1.69861	TRUE	-2.47519	TRUE	1.19668	TRUE	-1.94955	TRUE	-0.606215	FALSE	0.437187	TRUE	0.20308	FALSE	-0.220217	FALSE	-1.161	TRUE	0.601905	FALSE
hsa-miR-377-4373025	A	na	FALSE	na	FALSE	na	FALSE	na	FALSE	na	FALSE	na	FALSE	na	FALSE	na	FALSE	na	FALSE	na	FALSE	na	FALSE	na	FALSE	na	FALSE	na	FALSE	na	FALSE
hsa-miR-379-4373349	A	0.133301	FALSE	0.180199	FALSE	0.0536073	FALSE	0.275641	FALSE	na	FALSE	na	FALSE	na	FALSE	na	FALSE	na	FALSE	na	FALSE	-0.0937386	FALSE	0.173827	FALSE	0.28069	FALSE	-0.0418103	FALSE	-0.305954	FALSE
hsa-miR-380-4373022	A	na	FALSE	na	FALSE	na	FALSE	na	FALSE	na	FALSE	na	FALSE	na	FALSE	na	FALSE	na	FALSE	na	FALSE	na	FALSE	na	FALSE	na	FALSE	na	FALSE	na	FALSE
hsa-miR-381-4373020	A	na	FALSE	-5.90062	TRUE	-10.5389	TRUE	8.27659	TRUE	6.00658	TRUE	10.6385	TRUE	8.44486	TRUE	-4.61082	TRUE	2.41548	TRUE	-2.06886	TRUE	0.760836	TRUE	7.88271	TRUE	7.1349	TRUE	-7.8182	TRUE	-7.18333	TRUE
hsa-miR-382-4373019	A	na	FALSE	na	FALSE	na	FALSE	na	FALSE	na	FALSE	na	FALSE	na	FALSE	na	FALSE	na	FALSE	na	FALSE	-0.0349185	FALSE	0.0696155	FALSE	na	FALSE	0.00935456	FALSE	na	FALSE
hsa-miR-383-4373018	A	na	FALSE	na	FALSE	na	FALSE	na	FALSE	na	FALSE	na	FALSE	na	FALSE	na	FALSE	na	FALSE	na	FALSE	na	FALSE	na	FALSE	na	FALSE	na	FALSE	na	FALSE
hsa-miR-384-4373017	A	na	FALSE	na	FALSE	na	FALSE	na	FALSE	na	FALSE	na	FALSE	na	FALSE	na	FALSE	na	FALSE	na	FALSE	na	FALSE	na	FALSE	na	FALSE	na	FALSE	na	FALSE
hsa-miR-409-5p-4395442	A	na	FALSE	na	FALSE	na	FALSE	na	FALSE	na	FALSE	na	FALSE	na	FALSE	na	FALSE	na	FALSE	na	FALSE	na	FALSE	na	FALSE	na	FALSE	na	FALSE	na	FALSE
hsa-miR-410-4378093	A	0.0427479	FALSE	0.199182	FALSE	-1.09441	TRUE	0.0534845	FALSE	-0.135258	FALSE	1.19446	TRUE	0.235007	FALSE	-1.28708	TRUE	0.342732	FALSE	-0.789832	FALSE	0.347305	FALSE	0.0112069	FALSE	-0.321624	FALSE	-0.173135	FALSE	0.0947685	FALSE
hsa-miR-411-4381013	A	0.931789	TRUE	-1.04228	TRUE	0.529282	FALSE	-0.714369	FALSE	1.99568	TRUE	0.465038	FALSE	0.357953	FALSE	1.58216	TRUE	-1.6638	TRUE	0.0660102	FALSE	0.40774	TRUE	0.7569	TRUE	0.363597	FALSE	-0.031709	FALSE	-0.59507	TRUE
hsa-miR-412-4373199	A	na	FALSE	na	FALSE	na	FALSE	na	FALSE	na	FALSE	na	FALSE	na	FALSE	na	FALSE	na	FALSE	na	FALSE	na	FALSE	na	FALSE	na	FALSE	na	FALSE	na	FALSE
hsa-miR-422a-4395408	A	0.095416	FALSE	0.142365	FALSE	0.0156359	FALSE	0.313613	FALSE	na	FALSE	na	FALSE	na	FALSE	na	FALSE	na	FALSE	na	FALSE	-0.0298123	FALSE	-0.225664	FALSE	-0.182474	FALSE	0.0195375	FALSE	na	FALSE
hsa-miR-423-5p-4395451	A	-0.50004	TRUE	-0.605483	TRUE	-1.13409	TRUE	-0.913597	TRUE	0.124902	FALSE	0.684518	TRUE	-1.28381	TRUE	-0.520121	FALSE	-1.43276	TRUE	-1.81677	TRUE	0.269166	FALSE	0.706829	TRUE	0.450486	TRUE	-0.0223085	FALSE	0.716551	TRUE
hsa-miR-424-4373201	A	na	FALSE	-0.229947	FALSE	na	FALSE	na	FALSE	0.331768	FALSE	na	FALSE	na	FALSE	0.238326	FALSE	0.188019	FALSE	na	FALSE	0.0162622	FALSE	-0.0661286	FALSE	-0.0688753	FALSE	-0.0417678	FALSE	na	FALSE
hsa-miR-425-4380926	A	1.52084	TRUE	3.23776	TRUE	5.01607	TRUE	1.1857	TRUE	-1.70087	TRUE	-3.42155	TRUE	2.81919	TRUE	1.77341	TRUE	4.49412	TRUE	6.41031	TRUE	0.865657	TRUE	-2.05808	TRUE	-2.90854	TRUE	1.92474	TRUE	1.23422	TRUE
hsa-miR-429-4373203	A	-0.322263	FALSE	0.247803	FALSE	0.121457	FALSE	0.20779	FALSE	-0.54883	TRUE	-0.381204	FALSE	0.0239487	FALSE	na	FALSE	na	FALSE	na	FALSE	-0.158401	FALSE	0.0722951	FALSE	0.243641	FALSE	0.127732	FALSE	0.25661	FALSE
hsa-miR-431-4395173	A	na	FALSE	na	FALSE	na	FALSE	na	FALSE	na	FALSE	na	FALSE	na	FALSE	na	FALSE	na	FALSE	na	FALSE	na	FALSE	na	FALSE	na	FALSE	na	FALSE	na	FALSE
hsa-miR-433-4373205	A	2.02204	TRUE	2.64338	TRUE	1.71984	TRUE	-2.94793	TRUE	-0.60379	TRUE	0.365591	FALSE	-0.780239	FALSE	-0.926033	TRUE	-0.203582	FALSE	-0.976967	FALSE	0.468565	TRUE	1.57202	TRUE	1.11778	TRUE	1.38478	TRUE	-0.2085	FALSE
hsa-miR-448-4373206	A	na	FALSE	na	FALSE	na	FALSE	na	FALSE	na	FALSE	na	FALSE	na	FALSE	na	FALSE	na	FALSE	na	FALSE	na	FALSE	na	FALSE	na	FALSE	na	FALSE	na	FALSE
hsa-miR-449a-4373207	A	na	FALSE	na	FALSE	na	FALSE	na	FALSE	na	FALSE	na	FALSE	na	FALSE	na	FALSE	na	FALSE	na	FALSE	na	FALSE	-0.0365187	FALSE	0.0167135	FALSE	na	FALSE	na	FALSE
hsa-miR-449b-4381011	A	na	FALSE	0.0781111	FALSE	na	FALSE	na	FALSE	0.0234848	FALSE	na	FALSE	na	FALSE	-0.070789	FALSE	0.496078	FALSE	na	FALSE	na	FALSE	na	FALSE	na	FALSE	na	FALSE	na	FALSE
hsa-miR-450a-4395414	A	0.0925424	FALSE	0.139496	FALSE	0.0127557	FALSE	0.316493	FALSE	na	FALSE	na	FALSE	na	FALSE	na	FALSE	na	FALSE	na	FALSE	na	FALSE	na	FALSE	na	FALSE	0.0267189	FALSE	na	FALSE
hsa-miR-450b-3p-4395319	A	na	FALSE	na	FALSE	na	FALSE	na	FALSE	na	FALSE	na	FALSE	na	FALSE	na	FALSE	na	FALSE	na	FALSE	-0.248018	FALSE	na	FALSE	0.325329	FALSE	na	FALSE	-0.350745	FALSE
hsa-miR-450b-5p-4395318	A	na	FALSE	na	FALSE	na	FALSE	na	FALSE	na	FALSE	na	FALSE	na	FALSE	na	FALSE	na	FALSE	na	FALSE	0.155935	FALSE	0.2599	FALSE	na	FALSE	-0.181282	FALSE	na	FALSE
hsa-miR-451-4373360	A	-1.37515	TRUE	-1.57266	TRUE	-1.90876	TRUE	-1.625	TRUE	0.214199	FALSE	0.57088	FALSE	-2.88851	TRUE	-0.325479	FALSE	-3.12162	TRUE	-3.33866	TRUE	-0.768797	TRUE	-0.691495	TRUE	0.0843666	FALSE	-0.238159	FALSE	0.347078	FALSE
hsa-miR-452-4395440	A	0.29839	FALSE	-0.0916032	FALSE	-0.667285	FALSE	0.110173	FALSE	0.411417	FALSE	1.02482	TRUE	na	FALSE	-0.568169	FALSE	0.108429	FALSE	-0.306023	FALSE	-0.613985	TRUE	0.394895	TRUE	1.02017	TRUE	-0.0978872	FALSE	-1.04793	TRUE
hsa-miR-453-4395429	A	na	FALSE	na	FALSE	na	FALSE	na	FALSE	na	FALSE	na	FALSE	na	FALSE	na	FALSE	na	FALSE	na	FALSE	-0.203228	FALSE	na	FALSE	0.28069	FALSE	na	FALSE	-0.305954	FALSE
hsa-miR-454-4395434	A	2.82429	TRUE	0.526145	TRUE	1.62992	TRUE	2.17319	TRUE	2.31569	TRUE	1.2529	TRUE	5.10075	TRUE	1.10801	TRUE	2.76178	TRUE	3.99877	TRUE	-0.240356	FALSE	1.87623	TRUE	2.12732	TRUE	0.78701	TRUE	-2.31875	TRUE
hsa-miR-455-3p-4395355	A	na	FALSE	na	FALSE	na	FALSE	na	FALSE	na	FALSE	na	FALSE	na	FALSE	na	FALSE	na	FALSE	na	FALSE	0.273795	FALSE	0.248826	FALSE	-0.0106845	FALSE	-0.299007	FALSE	na	FALSE
hsa-miR-455-5p-4378098	A	na	FALSE	na	FALSE	na	FALSE	na	FALSE	na	FALSE	na	FALSE	na	FALSE	na	FALSE	na	FALSE	na	FALSE	0.116394	FALSE	0.220476	FALSE	na	FALSE	-0.141786	FALSE	na	FALSE
hsa-miR-483-5p-4395449	A	1.12274	TRUE	-0.369226	FALSE	-0.868123	TRUE	3.71433	TRUE	1.51084	TRUE	2.04121	TRUE	4.93505	TRUE	-0.491362	FALSE	3.40081	TRUE	3.03867	TRUE	-1.82702	TRUE	-2.34385	TRUE	-0.511255	TRUE	0.174068	FALSE	-2.81172	TRUE
hsa-miR-484-4381032	A	-0.107558	FALSE	0.714007	TRUE	0.221526	FALSE	0.374813	FALSE	-0.807967	TRUE	-0.287294	FALSE	0.357017	FALSE	-0.49017	FALSE	1.14635	FALSE	0.760155	FALSE	0.230553	FALSE	-0.259031	FALSE	-0.480105	TRUE	-0.397496	TRUE	-0.0834259	FALSE
hsa-miR-485-3p-4378095	A	-1.8664	TRUE	-1.78571	TRUE	-0.169705	FALSE	0.56244	FALSE	-0.0591623	FALSE	-1.6388	TRUE	-1.17552	TRUE	1.62894	TRUE	-1.141	TRUE	0.627253	FALSE	0.234315	FALSE	0.556989	TRUE	0.335774	FALSE	-0.971665	TRUE	1.10113	TRUE
hsa-miR-485-5p-4373212	A	na	FALSE	na	FALSE	na	FALSE	na	FALSE	na	FALSE	na	FALSE	na	FALSE	na	FALSE	na	FALSE	na	FALSE	na	FALSE	na	FALSE	na	FALSE	na	FALSE	na	FALSE
hsa-miR-486-3p-4395204	A	-1.19773	TRUE	-1.4373	TRUE	-2.09769	TRUE	-0.0276398	FALSE	0.261888	FALSE	0.953046	TRUE	-1.08641	TRUE	-0.648294	FALSE	-1.37458	TRUE	-1.87424	TRUE	-0.635572	TRUE	0.541178	TRUE	1.1872	TRUE	-1.93558	TRUE	-1.40694	TRUE
hsa-miR-486-5p-4378096	A	0.0864305	FALSE	0.334834	FALSE	-1.43202	TRUE	3.32924	TRUE	-0.231074	FALSE	1.56353	TRUE	3.50936	TRUE	-1.76208	TRUE	3.71782	TRUE	2.08033	TRUE	-1.586	TRUE	-0.732801	TRUE	0.85835	TRUE	-1.36154	TRUE	-3.06577	TRUE
hsa-miR-487a-4378097	A	0.117463	FALSE	0.164383	FALSE	0.0377331	FALSE	0.291515	FALSE	na	FALSE	na	FALSE	na	FALSE	na	FALSE	na	FALSE	na	FALSE	na	FALSE	na	FALSE	na	FALSE	0.0516863	FALSE	na	FALSE
hsa-miR-487b-4378102	A	1.20845	TRUE	0.139562	FALSE	0.641183	FALSE	0.992872	FALSE	1.08958	TRUE	0.630096	FALSE	2.33075	TRUE	0.508152	FALSE	1.21441	TRUE	1.87214	TRUE	-0.194483	FALSE	0.359661	FALSE	0.566829	TRUE	0.777212	TRUE	-0.665146	TRUE
hsa-miR-488-4395468	A	na	FALSE	na	FALSE	na	FALSE	na	FALSE	na	FALSE	na	FALSE	na	FALSE	na	FALSE	na	FALSE	na	FALSE	na	FALSE	na	FALSE	na	FALSE	na	FALSE	na	FALSE
hsa-miR-489-4395469	A	-0.520579	TRUE	-0.17081	FALSE	na	FALSE	na	FALSE	-0.328153	FALSE	-0.458686	FALSE	-0.0535335	FALSE	0.178985	FALSE	0.247157	FALSE	na	FALSE	na	FALSE	na	FALSE	na	FALSE	na	FALSE	0.460578	FALSE
hsa-miR-490-3p-4373215	A	na	FALSE	na	FALSE	na	FALSE	na	FALSE	na	FALSE	na	FALSE	na	FALSE	na	FALSE	na	FALSE	na	FALSE	na	FALSE	na	FALSE	na	FALSE	na	FALSE	na	FALSE
hsa-miR-491-3p-4395471	A	na	FALSE	na	FALSE	na	FALSE	na	FALSE	na	FALSE	na	FALSE	na	FALSE	na	FALSE	na	FALSE	na	FALSE	na	FALSE	na	FALSE	na	FALSE	na	FALSE	na	FALSE
hsa-miR-491-5p-4381053	A	0.0419485	FALSE	-0.749874	TRUE	0.37389	FALSE	1.2945	TRUE	0.813116	TRUE	-0.270346	FALSE	1.46364	TRUE	1.13333	TRUE	0.624505	FALSE	1.90368	TRUE	-0.106825	FALSE	-0.366487	TRUE	-0.247137	FALSE	-0.321487	FALSE	-0.506098	TRUE
hsa-miR-492-4373217	A	na	FALSE	na	FALSE	na	FALSE	na	FALSE	na	FALSE	na	FALSE	na	FALSE	na	FALSE	na	FALSE	na	FALSE	na	FALSE	na	FALSE	na	FALSE	na	FALSE	na	FALSE
hsa-miR-493-4395475	A	0.140901	FALSE	0.187789	FALSE	0.0612249	FALSE	0.268023	FALSE	na	FALSE	na	FALSE	na	FALSE	na	FALSE	na	FALSE	na	FALSE	na	FALSE	na	FALSE	na	FALSE	0.0751688	FALSE	na	FALSE
hsa-miR-494-4395476	A	1.31052	TRUE	0.200085	FALSE	1.48157	TRUE	-1.8665	TRUE	1.13043	TRUE	-0.1067	FALSE	-0.412807	FALSE	1.28759	TRUE	-1.56938	TRUE	-0.133823	FALSE	0.9092	TRUE	1.04836	TRUE	0.155327	FALSE	1.2233	TRUE	0.783758	TRUE
hsa-miR-495-4381078	A	2.13692	TRUE	0.0217556	FALSE	1.83787	TRUE	-1.64782	TRUE	2.13374	TRUE	0.360353	FALSE	0.620774	FALSE	1.82231	TRUE	-1.53697	TRUE	0.421274	FALSE	-0.432405	TRUE	-0.535671	TRUE	-0.0919345	FALSE	2.93048	TRUE	0.324153	FALSE
hsa-miR-496-4386771	A	na	FALSE	na	FALSE	na	FALSE	na	FALSE	na	FALSE	na	FALSE	na	FALSE	na	FALSE	na	FALSE	na	FALSE	0.00188658	FALSE	0.106311	FALSE	na	FALSE	-0.0274086	FALSE	na	FALSE
hsa-miR-499-3p-4395538	A	na	FALSE	na	FALSE	na	FALSE	na	FALSE	na	FALSE	na	FALSE	na	FALSE	na	FALSE	na	FALSE	na	FALSE	na	FALSE	na	FALSE	na	FALSE	na	FALSE	na	FALSE
hsa-miR-499-5p-4381047	A	na	FALSE	na	FALSE	na	FALSE	na	FALSE	na	FALSE	na	FALSE	na	FALSE	na	FALSE	na	FALSE	na	FALSE	0.545439	TRUE	0.648241	TRUE	na	FALSE	-0.570342	TRUE	na	FALSE
hsa-miR-500-4395539	A	na	FALSE	0.0957183	FALSE	na	FALSE	na	FALSE	0.00586471	FALSE	na	FALSE	na	FALSE	-0.0884566	FALSE	0.513685	FALSE	na	FALSE	-0.500056	TRUE	0.173827	FALSE	0.685639	TRUE	-0.0950497	FALSE	-0.712272	TRUE
hsa-miR-501-3p-4395546	A	na	FALSE	na	FALSE	na	FALSE	na	FALSE	na	FALSE	na	FALSE	na	FALSE	na	FALSE	na	FALSE	na	FALSE	na	FALSE	na	FALSE	na	FALSE	na	FALSE	na	FALSE
hsa-miR-501-5p-4373226	A	na	FALSE	na	FALSE	na	FALSE	na	FALSE	na	FALSE	na	FALSE	na	FALSE	na	FALSE	na	FALSE	na	FALSE	-0.0608264	FALSE	na	FALSE	0.138768	FALSE	na	FALSE	-0.163553	FALSE
hsa-miR-502-3p-4395194	A	-0.457708	FALSE	0.142365	FALSE	-1.83148	TRUE	0.313613	FALSE	-0.578695	TRUE	1.42855	TRUE	-0.00591639	FALSE	-1.96709	TRUE	na	FALSE	-1.26678	TRUE	-0.460406	TRUE	-0.271657	FALSE	0.200638	FALSE	-0.0809708	FALSE	-0.11845	FALSE
hsa-miR-502-5p-4373227	A	na	FALSE	na	FALSE	na	FALSE	na	FALSE	na	FALSE	na	FALSE	na	FALSE	na	FALSE	na	FALSE	na	FALSE	-0.135674	FALSE	-0.00717793	FALSE	0.141522	FALSE	na	FALSE	-0.238401	FALSE
hsa-miR-503-4373228	A	na	FALSE	na	FALSE	na	FALSE	na	FALSE	na	FALSE	na	FALSE	na	FALSE	na	FALSE	na	FALSE	na	FALSE	na	FALSE	na	FALSE	na	FALSE	na	FALSE	na	FALSE
hsa-miR-504-4395195	A	na	FALSE	na	FALSE	na	FALSE	na	FALSE	na	FALSE	na	FALSE	na	FALSE	na	FALSE	na	FALSE	na	FALSE	na	FALSE	na	FALSE	na	FALSE	na	FALSE	na	FALSE
hsa-miR-505-4395200	A	0.0961558	FALSE	0.143104	FALSE	0.0163774	FALSE	0.312871	FALSE	na	FALSE	na	FALSE	na	FALSE	na	FALSE	na	FALSE	na	FALSE	0.114078	FALSE	-0.610529	TRUE	-0.710813	TRUE	-0.158915	FALSE	-0.178118	FALSE
hsa-miR-506-4373231	A	na	FALSE	na	FALSE	na	FALSE	na	FALSE	na	FALSE	na	FALSE	na	FALSE	na	FALSE	na	FALSE	na	FALSE	na	FALSE	na	FALSE	na	FALSE	na	FALSE	na	FALSE
hsa-miR-507-4373232	A	na	FALSE	na	FALSE	na	FALSE	na	FALSE	na	FALSE	na	FALSE	na	FALSE	na	FALSE	na	FALSE	na	FALSE	na	FALSE	na	FALSE	na	FALSE	na	FALSE	na	FALSE
hsa-miR-508-3p-4373233	A	na	FALSE	na	FALSE	na	FALSE	na	FALSE	na	FALSE	na	FALSE	na	FALSE	na	FALSE	na	FALSE	na	FALSE	na	FALSE	na	FALSE	na	FALSE	na	FALSE	na	FALSE
hsa-miR-508-5p-4395203	A	na	FALSE	na	FALSE	na	FALSE	na	FALSE	na	FALSE	na	FALSE	na	FALSE	na	FALSE	na	FALSE	na	FALSE	na	FALSE	na	FALSE	na	FALSE	na	FALSE	na	FALSE
hsa-miR-509-3-5p-4395266	A	na	FALSE	na	FALSE	na	FALSE	na	FALSE	na	FALSE	na	FALSE	na	FALSE	na	FALSE	na	FALSE	na	FALSE	na	FALSE	na	FALSE	na	FALSE	na	FALSE	na	FALSE
hsa-miR-509-5p-4395346	A	na	FALSE	na	FALSE	na	FALSE	na	FALSE	na	FALSE	na	FALSE	na	FALSE	na	FALSE	na	FALSE	na	FALSE	0.0962657	FALSE	0.200408	FALSE	na	FALSE	-0.12168	FALSE	na	FALSE
hsa-miR-510-4395352	A	na	FALSE	na	FALSE	na	FALSE	na	FALSE	na	FALSE	na	FALSE	na	FALSE	na	FALSE	na	FALSE	na	FALSE	na	FALSE	na	FALSE	na	FALSE	na	FALSE	na	FALSE
hsa-miR-511-4373236	A	0.0871843	FALSE	0.134145	FALSE	0.00738535	FALSE	2.6093	TRUE	na	FALSE	na	FALSE	2.82024	TRUE	na	FALSE	2.81827	TRUE	2.85118	TRUE	-0.696936	TRUE	-0.432727	TRUE	0.275266	FALSE	-0.181406	FALSE	-1.00265	TRUE
hsa-miR-512-3p-4381034	A	na	FALSE	na	FALSE	na	FALSE	na	FALSE	na	FALSE	na	FALSE	na	FALSE	na	FALSE	na	FALSE	na	FALSE	na	FALSE	na	FALSE	na	FALSE	na	FALSE	na	FALSE
hsa-miR-512-5p-4373238	A	na	FALSE	na	FALSE	na	FALSE	na	FALSE	na	FALSE	na	FALSE	na	FALSE	na	FALSE	na	FALSE	na	FALSE	na	FALSE	na	FALSE	na	FALSE	na	FALSE	na	FALSE
hsa-miR-513-5p-4395201	A	na	FALSE	na	FALSE	na	FALSE	na	FALSE	na	FALSE	na	FALSE	na	FALSE	na	FALSE	na	FALSE	na	FALSE	na	FALSE	na	FALSE	na	FALSE	na	FALSE	na	FALSE
hsa-miR-515-3p-4395480	A	na	FALSE	na	FALSE	na	FALSE	na	FALSE	na	FALSE	na	FALSE	na	FALSE	na	FALSE	na	FALSE	na	FALSE	na	FALSE	na	FALSE	na	FALSE	na	FALSE	na	FALSE
hsa-miR-515-5p-4373242	A	na	FALSE	na	FALSE	na	FALSE	na	FALSE	na	FALSE	na	FALSE	na	FALSE	na	FALSE	na	FALSE	na	FALSE	na	FALSE	na	FALSE	na	FALSE	na	FALSE	na	FALSE
hsa-miR-516a-5p-4395527	A	na	FALSE	na	FALSE	na	FALSE	na	FALSE	na	FALSE	na	FALSE	na	FALSE	na	FALSE	na	FALSE	na	FALSE	na	FALSE	na	FALSE	na	FALSE	na	FALSE	na	FALSE
hsa-miR-516b-4395172	A	na	FALSE	na	FALSE	na	FALSE	na	FALSE	na	FALSE	na	FALSE	na	FALSE	na	FALSE	na	FALSE	na	FALSE	na	FALSE	na	FALSE	na	FALSE	na	FALSE	na	FALSE
hsa-miR-517a-4395513	A	na	FALSE	na	FALSE	na	FALSE	na	FALSE	na	FALSE	na	FALSE	na	FALSE	na	FALSE	na	FALSE	na	FALSE	-0.00338554	FALSE	0.101054	FALSE	na	FALSE	-0.0221425	FALSE	na	FALSE
hsa-miR-517b-4373244	A	na	FALSE	na	FALSE	na	FALSE	na	FALSE	na	FALSE	na	FALSE	na	FALSE	na	FALSE	na	FALSE	na	FALSE	-0.0358679	FALSE	-0.00841889	FALSE	0.0408089	FALSE	0.0103029	FALSE	na	FALSE
hsa-miR-517c-4373264	A	na	FALSE	na	FALSE	na	FALSE	na	FALSE	na	FALSE	na	FALSE	na	FALSE	na	FALSE	na	FALSE	na	FALSE	-0.0845255	FALSE	na	FALSE	0.162388	FALSE	na	FALSE	-0.187252	FALSE
hsa-miR-518a-3p-4395508	A	na	FALSE	na	FALSE	na	FALSE	na	FALSE	na	FALSE	na	FALSE	na	FALSE	na	FALSE	na	FALSE	na	FALSE	na	FALSE	na	FALSE	na	FALSE	na	FALSE	na	FALSE
hsa-miR-518a-5p-4395507	A	na	FALSE	na	FALSE	na	FALSE	na	FALSE	na	FALSE	na	FALSE	na	FALSE	na	FALSE	na	FALSE	na	FALSE	na	FALSE	na	FALSE	na	FALSE	na	FALSE	na	FALSE
hsa-miR-518b-4373246	A	na	FALSE	-0.807925	TRUE	na	FALSE	na	FALSE	0.910168	TRUE	na	FALSE	na	FALSE	0.818284	TRUE	-0.389958	FALSE	na	FALSE	0.0379233	FALSE	5.4012	TRUE	5.3746	TRUE	-5.92239	TRUE	-6.00827	TRUE
hsa-miR-518c-4395512	A	na	FALSE	na	FALSE	na	FALSE	na	FALSE	na	FALSE	na	FALSE	na	FALSE	na	FALSE	na	FALSE	na	FALSE	na	FALSE	na	FALSE	na	FALSE	na	FALSE	na	FALSE
hsa-miR-518d-3p-4373248	A	na	FALSE	-0.596658	TRUE	na	FALSE	2.15415	TRUE	0.698747	TRUE	na	FALSE	2.36096	TRUE	0.606293	FALSE	1.63517	TRUE	2.39234	TRUE	-0.00131212	FALSE	-0.174704	FALSE	-0.159929	FALSE	-0.0242135	FALSE	na	FALSE
hsa-miR-518d-5p-4395500	A	na	FALSE	na	FALSE	na	FALSE	na	FALSE	na	FALSE	na	FALSE	na	FALSE	na	FALSE	na	FALSE	na	FALSE	na	FALSE	na	FALSE	na	FALSE	na	FALSE	na	FALSE
hsa-miR-518e-4395506	A	na	FALSE	na	FALSE	na	FALSE	na	FALSE	na	FALSE	na	FALSE	na	FALSE	na	FALSE	na	FALSE	na	FALSE	-0.119666	FALSE	0.192634	FALSE	0.325329	FALSE	-0.113891	FALSE	-0.350745	FALSE
hsa-miR-518f-4395499	A	na	FALSE	na	FALSE	na	FALSE	na	FALSE	na	FALSE	na	FALSE	na	FALSE	na	FALSE	na	FALSE	na	FALSE	0.922395	TRUE	-12.0825	TRUE	-12.9905	TRUE	-5.53834	TRUE	-4.73931	TRUE
hsa-miR-519a-4395526	A	na	FALSE	na	FALSE	na	FALSE	na	FALSE	na	FALSE	na	FALSE	na	FALSE	na	FALSE	na	FALSE	na	FALSE	-0.0370808	FALSE	0.0674597	FALSE	na	FALSE	0.0115144	FALSE	na	FALSE
hsa-miR-519c-3p-4373251	A	na	FALSE	na	FALSE	na	FALSE	na	FALSE	na	FALSE	na	FALSE	na	FALSE	na	FALSE	na	FALSE	na	FALSE	na	FALSE	na	FALSE	na	FALSE	na	FALSE	na	FALSE
hsa-miR-519d-4395514	A	na	FALSE	na	FALSE	na	FALSE	na	FALSE	na	FALSE	na	FALSE	na	FALSE	na	FALSE	na	FALSE	na	FALSE	na	FALSE	na	FALSE	na	FALSE	na	FALSE	na	FALSE
hsa-miR-519e-4395481	A	na	FALSE	na	FALSE	na	FALSE	na	FALSE	na	FALSE	na	FALSE	na	FALSE	na	FALSE	na	FALSE	na	FALSE	-0.238512	FALSE	na	FALSE	0.315855	FALSE	na	FALSE	-0.341238	FALSE
hsa-miR-520a-3p-4373268	A	na	FALSE	na	FALSE	na	FALSE	na	FALSE	na	FALSE	na	FALSE	na	FALSE	na	FALSE	na	FALSE	na	FALSE	na	FALSE	na	FALSE	na	FALSE	na	FALSE	na	FALSE
hsa-miR-520a-5p-4378085	A	na	FALSE	na	FALSE	na	FALSE	na	FALSE	na	FALSE	na	FALSE	na	FALSE	na	FALSE	na	FALSE	na	FALSE	na	FALSE	na	FALSE	na	FALSE	na	FALSE	na	FALSE
hsa-miR-520b-4373252	A	na	FALSE	na	FALSE	na	FALSE	na	FALSE	na	FALSE	na	FALSE	na	FALSE	na	FALSE	na	FALSE	na	FALSE	na	FALSE	na	FALSE	na	FALSE	na	FALSE	na	FALSE
hsa-miR-520d-5p-4395504	A	na	FALSE	na	FALSE	na	FALSE	na	FALSE	na	FALSE	na	FALSE	na	FALSE	na	FALSE	na	FALSE	na	FALSE	-1.00268	TRUE	-0.136563	FALSE	0.876225	TRUE	na	FALSE	-1.10541	TRUE
hsa-miR-520e-4373255	A	na	FALSE	na	FALSE	na	FALSE	na	FALSE	na	FALSE	na	FALSE	na	FALSE	na	FALSE	na	FALSE	na	FALSE	na	FALSE	na	FALSE	na	FALSE	na	FALSE	na	FALSE
hsa-miR-520f-4373256	A	na	FALSE	na	FALSE	na	FALSE	na	FALSE	na	FALSE	na	FALSE	na	FALSE	na	FALSE	na	FALSE	na	FALSE	na	FALSE	na	FALSE	na	FALSE	na	FALSE	na	FALSE
hsa-miR-520g-4373257	A	na	FALSE	na	FALSE	na	FALSE	na	FALSE	na	FALSE	na	FALSE	na	FALSE	na	FALSE	na	FALSE	na	FALSE	na	FALSE	-0.0705802	FALSE	-0.017348	FALSE	na	FALSE	na	FALSE
hsa-miR-521-4373259	A	na	FALSE	na	FALSE	na	FALSE	na	FALSE	na	FALSE	na	FALSE	na	FALSE	na	FALSE	na	FALSE	na	FALSE	-0.228307	FALSE	na	FALSE	0.305685	FALSE	na	FALSE	-0.331034	FALSE
hsa-miR-522-4395524	A	na	FALSE	na	FALSE	na	FALSE	na	FALSE	na	FALSE	na	FALSE	na	FALSE	na	FALSE	na	FALSE	na	FALSE	na	FALSE	na	FALSE	na	FALSE	na	FALSE	na	FALSE
hsa-miR-523-4395497	A	na	FALSE	na	FALSE	na	FALSE	na	FALSE	na	FALSE	na	FALSE	na	FALSE	na	FALSE	na	FALSE	na	FALSE	-0.0363609	FALSE	-0.383914	TRUE	-0.334195	FALSE	0.0107954	FALSE	na	FALSE
hsa-miR-524-5p-4395174	A	na	FALSE	na	FALSE	na	FALSE	na	FALSE	na	FALSE	na	FALSE	na	FALSE	na	FALSE	na	FALSE	na	FALSE	na	FALSE	na	FALSE	na	FALSE	na	FALSE	na	FALSE
hsa-miR-525-3p-4395496	A	na	FALSE	na	FALSE	na	FALSE	na	FALSE	na	FALSE	na	FALSE	na	FALSE	na	FALSE	na	FALSE	na	FALSE	na	FALSE	na	FALSE	na	FALSE	na	FALSE	na	FALSE
hsa-miR-525-5p-4378088	A	na	FALSE	na	FALSE	na	FALSE	na	FALSE	na	FALSE	na	FALSE	na	FALSE	na	FALSE	na	FALSE	na	FALSE	na	FALSE	na	FALSE	na	FALSE	na	FALSE	na	FALSE
hsa-miR-526b-4395493	A	na	FALSE	na	FALSE	-10.0489	TRUE	na	FALSE	na	FALSE	10.1505	TRUE	na	FALSE	-10.1693	TRUE	na	FALSE	-9.46894	TRUE	-1.51097	TRUE	4.69676	TRUE	6.21433	TRUE	-4.62636	TRUE	-6.25965	TRUE
hsa-miR-532-3p-4395466	A	-1.89153	TRUE	-1.78682	TRUE	-1.09047	TRUE	0.128417	FALSE	-0.0829922	FALSE	-0.746366	TRUE	-1.63075	TRUE	0.709346	TRUE	-1.57266	TRUE	-0.722253	FALSE	0.176129	FALSE	0.415833	TRUE	0.252545	FALSE	-1.43255	TRUE	0.606449	FALSE
hsa-miR-532-5p-4380928	A	0.304364	FALSE	-0.270905	FALSE	-1.62226	TRUE	-0.741816	FALSE	0.594987	TRUE	1.97657	TRUE	-0.305432	FALSE	-1.34385	TRUE	-0.92534	FALSE	-2.12848	TRUE	-0.49953	TRUE	-1.90637	TRUE	-1.39616	TRUE	0.316092	FALSE	-0.521896	TRUE
hsa-miR-539-4378103	A	0.883677	TRUE	0.295962	FALSE	1.68391	TRUE	-2.96196	TRUE	0.606969	TRUE	-0.737016	TRUE	-1.9326	TRUE	1.3935	TRUE	-2.56498	TRUE	-1.02692	FALSE	0.118042	FALSE	0.850716	TRUE	0.746015	TRUE	1.90493	TRUE	1.10473	TRUE
hsa-miR-541-4395312	A	na	FALSE	na	FALSE	na	FALSE	na	FALSE	na	FALSE	na	FALSE	na	FALSE	na	FALSE	na	FALSE	na	FALSE	na	FALSE	na	FALSE	na	FALSE	na	FALSE	na	FALSE
hsa-miR-542-3p-4378101	A	na	FALSE	-0.334716	FALSE	-2.58053	TRUE	na	FALSE	0.436613	FALSE	2.71246	TRUE	na	FALSE	-2.23743	TRUE	0.083251	FALSE	-2.00054	TRUE	-0.347783	TRUE	na	FALSE	0.424758	TRUE	na	FALSE	-0.450509	FALSE
hsa-miR-542-5p-4395351	A	na	FALSE	na	FALSE	na	FALSE	na	FALSE	na	FALSE	na	FALSE	na	FALSE	na	FALSE	na	FALSE	na	FALSE	na	FALSE	na	FALSE	na	FALSE	na	FALSE	na	FALSE
hsa-miR-544-4395376	A	na	FALSE	na	FALSE	na	FALSE	na	FALSE	na	FALSE	na	FALSE	na	FALSE	na	FALSE	na	FALSE	na	FALSE	na	FALSE	na	FALSE	na	FALSE	na	FALSE	na	FALSE
hsa-miR-545-4395378	A	-0.175097	FALSE	0.19385	FALSE	-1.55557	TRUE	0.26194	FALSE	-0.347639	FALSE	1.43627	TRUE	0.22514	FALSE	-1.74285	TRUE	na	FALSE	-1.04254	FALSE	na	FALSE	-0.0365187	FALSE	0.0167135	FALSE	0.0812492	FALSE	0.180769	FALSE
hsa-miR-548a-3p-4380948	A	-0.497657	TRUE	0.995529	TRUE	0.939107	TRUE	1.07944	TRUE	-1.473	TRUE	-1.37238	TRUE	0.711436	FALSE	-0.052786	FALSE	2.15691	TRUE	2.25739	TRUE	0.0602398	FALSE	-0.311149	FALSE	-0.357742	FALSE	0.85269	TRUE	1.378	TRUE
hsa-miR-548a-5p-4395523	A	na	FALSE	na	FALSE	na	FALSE	na	FALSE	na	FALSE	na	FALSE	na	FALSE	na	FALSE	na	FALSE	na	FALSE	na	FALSE	na	FALSE	na	FALSE	na	FALSE	na	FALSE
hsa-miR-548b-3p-4380951	A	na	FALSE	na	FALSE	na	FALSE	na	FALSE	na	FALSE	na	FALSE	na	FALSE	na	FALSE	na	FALSE	na	FALSE	na	FALSE	na	FALSE	na	FALSE	na	FALSE	na	FALSE
hsa-miR-548b-5p-4395519	A	na	FALSE	na	FALSE	na	FALSE	na	FALSE	na	FALSE	na	FALSE	na	FALSE	na	FALSE	na	FALSE	na	FALSE	-0.409189	TRUE	-0.294973	FALSE	0.126312	FALSE	-0.00663952	FALSE	-0.532893	TRUE
hsa-miR-548c-3p-4380993	A	na	FALSE	na	FALSE	na	FALSE	2.41512	TRUE	na	FALSE	na	FALSE	2.62029	TRUE	na	FALSE	2.61831	TRUE	2.65143	TRUE	-0.19317	FALSE	-0.111217	FALSE	0.0947428	FALSE	-0.0930731	FALSE	-0.403406	FALSE
hsa-miR-548c-5p-4395540	A	0.0837914	FALSE	-0.454667	FALSE	0.00398473	FALSE	0.325264	FALSE	0.56028	TRUE	na	FALSE	na	FALSE	0.467453	FALSE	-0.0403253	FALSE	na	FALSE	0.303537	FALSE	0.407061	TRUE	na	FALSE	-0.325079	FALSE	na	FALSE
hsa-miR-548d-3p-4381008	A	-0.368647	FALSE	na	FALSE	na	FALSE	na	FALSE	-0.47438	TRUE	-0.306754	FALSE	0.0983987	FALSE	na	FALSE	na	FALSE	na	FALSE	na	FALSE	na	FALSE	na	FALSE	na	FALSE	0.308026	FALSE
hsa-miR-548d-5p-4395348	A	na	FALSE	na	FALSE	na	FALSE	na	FALSE	na	FALSE	na	FALSE	na	FALSE	na	FALSE	na	FALSE	na	FALSE	-0.223704	FALSE	-0.0720634	FALSE	0.164368	FALSE	0.00971706	FALSE	-0.331034	FALSE
hsa-miR-551b-4380945	A	0.101481	FALSE	0.148422	FALSE	0.0217148	FALSE	0.307534	FALSE	na	FALSE	na	FALSE	na	FALSE	na	FALSE	na	FALSE	na	FALSE	na	FALSE	na	FALSE	na	FALSE	0.0356744	FALSE	na	FALSE
hsa-miR-556-3p-4395456	A	na	FALSE	na	FALSE	na	FALSE	na	FALSE	na	FALSE	na	FALSE	na	FALSE	na	FALSE	na	FALSE	na	FALSE	na	FALSE	na	FALSE	na	FALSE	na	FALSE	na	FALSE
hsa-miR-556-5p-4395455	A	na	FALSE	na	FALSE	na	FALSE	na	FALSE	na	FALSE	na	FALSE	na	FALSE	na	FALSE	na	FALSE	na	FALSE	na	FALSE	na	FALSE	na	FALSE	na	FALSE	na	FALSE
hsa-miR-561-4380938	A	na	FALSE	na	FALSE	na	FALSE	na	FALSE	na	FALSE	na	FALSE	na	FALSE	na	FALSE	na	FALSE	na	FALSE	na	FALSE	na	FALSE	na	FALSE	na	FALSE	na	FALSE
hsa-miR-570-4395458	A	0.0893359	FALSE	0.136293	FALSE	0.00954191	FALSE	0.319707	FALSE	na	FALSE	na	FALSE	na	FALSE	na	FALSE	na	FALSE	na	FALSE	na	FALSE	na	FALSE	na	FALSE	0.0235064	FALSE	na	FALSE
hsa-miR-574-3p-4395460	A	0.29543	FALSE	0.495707	TRUE	0.78293	TRUE	2.2461	TRUE	-0.184041	FALSE	-0.436255	FALSE	2.63568	TRUE	0.291118	FALSE	2.79817	TRUE	3.2085	TRUE	-0.677195	TRUE	-0.7042	TRUE	-0.0186271	FALSE	0.650842	TRUE	-0.350488	FALSE
hsa-miR-576-3p-4395462	A	0.144373	FALSE	0.191257	FALSE	-0.115761	FALSE	0.264543	FALSE	na	FALSE	0.321788	FALSE	na	FALSE	-0.300443	FALSE	na	FALSE	0.399869	FALSE	-0.0111364	FALSE	0.145659	FALSE	0.170198	FALSE	-0.0307168	FALSE	-0.223352	FALSE
hsa-miR-576-5p-4395461	A	na	FALSE	na	FALSE	na	FALSE	na	FALSE	na	FALSE	na	FALSE	na	FALSE	na	FALSE	na	FALSE	na	FALSE	na	FALSE	na	FALSE	na	FALSE	na	FALSE	na	FALSE
hsa-miR-579-4395509	A	0.540729	TRUE	-0.107811	FALSE	-0.023008	FALSE	-0.264452	FALSE	0.669745	TRUE	0.624827	FALSE	0.41578	FALSE	0.0922927	FALSE	-0.281042	FALSE	-0.0363675	FALSE	0.0015033	FALSE	-0.254331	FALSE	-0.242559	FALSE	0.0568408	FALSE	-0.520473	TRUE
hsa-miR-582-3p-4395510	A	na	FALSE	na	FALSE	na	FALSE	na	FALSE	na	FALSE	na	FALSE	na	FALSE	na	FALSE	na	FALSE	na	FALSE	0.129165	FALSE	0.23321	FALSE	na	FALSE	-0.154542	FALSE	na	FALSE
hsa-miR-582-5p-4395175	A	0.350032	FALSE	0.396638	TRUE	0.270833	FALSE	0.0584128	FALSE	na	FALSE	na	FALSE	na	FALSE	na	FALSE	na	FALSE	na	FALSE	na	FALSE	na	FALSE	na	FALSE	0.284694	FALSE	na	FALSE
hsa-miR-589-4395520	A	na	FALSE	na	FALSE	na	FALSE	na	FALSE	na	FALSE	na	FALSE	na	FALSE	na	FALSE	na	FALSE	na	FALSE	na	FALSE	na	FALSE	na	FALSE	na	FALSE	na	FALSE
hsa-miR-590-5p-4395176	A	-2.40526	TRUE	-2.1831	TRUE	-2.46122	TRUE	2.06682	TRUE	-0.200201	FALSE	0.104947	FALSE	-0.218591	FALSE	-0.263775	FALSE	-0.0428295	FALSE	-0.169206	FALSE	-1.03137	TRUE	-0.119552	FALSE	0.920416	TRUE	-1.80715	TRUE	-0.460169	FALSE
hsa-miR-597-4380960	A	-2.36895	TRUE	-0.149824	FALSE	-0.377804	FALSE	-0.101677	FALSE	-2.19779	TRUE	-1.9312	TRUE	-2.3315	TRUE	-0.220313	FALSE	-0.160873	FALSE	-0.228391	FALSE	0.147484	FALSE	0.184957	FALSE	0.051044	FALSE	-0.613445	TRUE	1.87582	TRUE
hsa-miR-598-4395179	A	-1.31247	TRUE	-1.71679	TRUE	-0.479972	FALSE	1.31748	TRUE	0.426583	FALSE	-0.773587	TRUE	0.133823	FALSE	1.24978	TRUE	-0.318423	FALSE	1.07582	FALSE	-0.729185	TRUE	0.728241	TRUE	1.46804	TRUE	-0.278051	FALSE	0.274507	FALSE
hsa-miR-615-3p-4386777	A	na	FALSE	na	FALSE	na	FALSE	na	FALSE	na	FALSE	na	FALSE	na	FALSE	na	FALSE	na	FALSE	na	FALSE	na	FALSE	na	FALSE	na	FALSE	na	FALSE	na	FALSE
hsa-miR-615-5p-4395464	A	na	FALSE	na	FALSE	na	FALSE	na	FALSE	na	FALSE	na	FALSE	na	FALSE	na	FALSE	na	FALSE	na	FALSE	na	FALSE	na	FALSE	na	FALSE	na	FALSE	na	FALSE
hsa-miR-616-4395525	A	na	FALSE	na	FALSE	na	FALSE	na	FALSE	na	FALSE	na	FALSE	na	FALSE	na	FALSE	na	FALSE	na	FALSE	na	FALSE	na	FALSE	na	FALSE	na	FALSE	na	FALSE
hsa-miR-618-4380996	A	na	FALSE	na	FALSE	-0.241877	FALSE	na	FALSE	na	FALSE	0.383295	FALSE	na	FALSE	-0.362201	FALSE	na	FALSE	0.338111	FALSE	2.27928	TRUE	2.00111	TRUE	-0.257905	FALSE	-2.30221	TRUE	na	FALSE
hsa-miR-624-4395541	A	na	FALSE	na	FALSE	na	FALSE	na	FALSE	na	FALSE	na	FALSE	na	FALSE	na	FALSE	na	FALSE	na	FALSE	na	FALSE	na	FALSE	na	FALSE	na	FALSE	na	FALSE
hsa-miR-625-4395542	A	0.000193864	FALSE	-0.416683	FALSE	0.165771	FALSE	0.163476	FALSE	0.438571	FALSE	-0.10296	FALSE	0.302192	FALSE	0.591091	FALSE	-0.163541	FALSE	na	FALSE	-0.182919	FALSE	0.264392	FALSE	0.460089	TRUE	-0.0471032	FALSE	-0.266667	FALSE
hsa-miR-627-4380967	A	na	FALSE	na	FALSE	na	FALSE	na	FALSE	na	FALSE	na	FALSE	na	FALSE	na	FALSE	na	FALSE	na	FALSE	na	FALSE	na	FALSE	na	FALSE	na	FALSE	na	FALSE
hsa-miR-628-5p-4395544	A	0.245288	FALSE	-2.18117	TRUE	-17.6398	TRUE	1.27545	TRUE	2.4489	TRUE	17.8739	TRUE	1.64878	TRUE	-15.4441	TRUE	-0.825243	FALSE	-16.1276	TRUE	-1.70631	TRUE	9.87514	TRUE	11.5853	TRUE	-9.0675	TRUE	-11.0659	TRUE
hsa-miR-629-4395547	A	na	FALSE	-0.473609	TRUE	-1.64366	TRUE	2.64555	TRUE	0.575608	TRUE	1.77939	TRUE	2.84927	TRUE	-1.16119	TRUE	2.24656	TRUE	1.23617	FALSE	-0.296137	FALSE	0.217732	FALSE	0.526294	TRUE	-0.139036	FALSE	-0.552388	TRUE
hsa-miR-636-4395199	A	-0.0572202	FALSE	0.931169	TRUE	0.187579	FALSE	1.47195	TRUE	-0.968074	TRUE	-0.183234	FALSE	1.54244	TRUE	-0.739706	TRUE	2.48295	TRUE	1.89648	TRUE	-0.436405	TRUE	-0.330108	TRUE	0.117776	FALSE	-0.561431	TRUE	-0.976749	TRUE
hsa-miR-642-4380995	A	0.388627	FALSE	0.522864	TRUE	0.440061	FALSE	-0.443179	FALSE	-0.113602	FALSE	0.0112177	FALSE	0.0853599	FALSE	-0.0775121	FALSE	0.171554	FALSE	0.247976	FALSE	0.275587	FALSE	-1.36771	TRUE	-1.62927	TRUE	-0.226292	FALSE	-0.376936	FALSE
hsa-miR-651-4381007	A	na	FALSE	na	FALSE	na	FALSE	na	FALSE	na	FALSE	na	FALSE	na	FALSE	na	FALSE	na	FALSE	na	FALSE	0.03204	FALSE	0.136374	FALSE	na	FALSE	-0.0575277	FALSE	na	FALSE
hsa-miR-652-4395463	A	0.704319	TRUE	0.943266	TRUE	1.2689	TRUE	-1.31817	TRUE	-0.219156	FALSE	-0.500118	FALSE	-0.471938	FALSE	0.3293	FALSE	-0.27986	FALSE	0.201826	FALSE	0.87643	TRUE	-0.0298566	FALSE	-0.890625	TRUE	-0.345712	FALSE	-0.211713	FALSE
hsa-miR-653-4395403	A	na	FALSE	na	FALSE	na	FALSE	na	FALSE	na	FALSE	na	FALSE	na	FALSE	na	FALSE	na	FALSE	na	FALSE	na	FALSE	na	FALSE	na	FALSE	na	FALSE	na	FALSE
hsa-miR-654-3p-4395350	A	na	FALSE	na	FALSE	na	FALSE	na	FALSE	na	FALSE	na	FALSE	na	FALSE	na	FALSE	na	FALSE	na	FALSE	0.266007	FALSE	0.369643	TRUE	na	FALSE	-0.291229	FALSE	na	FALSE
hsa-miR-654-5p-4381014	A	na	FALSE	na	FALSE	na	FALSE	na	FALSE	na	FALSE	na	FALSE	na	FALSE	na	FALSE	na	FALSE	na	FALSE	na	FALSE	na	FALSE	na	FALSE	na	FALSE	na	FALSE
hsa-miR-655-4381015	A	0.0844872	FALSE	0.131451	FALSE	0.00468209	FALSE	0.324567	FALSE	na	FALSE	na	FALSE	na	FALSE	na	FALSE	na	FALSE	na	FALSE	0.0162622	FALSE	-0.124593	FALSE	-0.12734	FALSE	-0.0374341	FALSE	na	FALSE
hsa-miR-660-4380925	A	0.117244	FALSE	0.26636	FALSE	-1.74574	TRUE	-2.96326	TRUE	-0.129841	FALSE	1.91228	TRUE	-2.70034	TRUE	-2.00645	TRUE	-2.59588	TRUE	-4.45788	TRUE	-1.90565	TRUE	-2.15084	TRUE	-0.239525	FALSE	-0.331866	FALSE	-2.38874	TRUE
hsa-miR-671-3p-4395433	A	-0.759778	TRUE	-0.513088	TRUE	-0.605773	FALSE	1.62774	TRUE	-0.225325	FALSE	-0.0956771	FALSE	0.994658	FALSE	-0.083851	FALSE	1.19349	FALSE	1.25772	FALSE	0.696083	TRUE	-1.16212	TRUE	-1.843	TRUE	-0.785956	TRUE	0.636389	TRUE
hsa-miR-672-4395438	A	na	FALSE	na	FALSE	na	FALSE	na	FALSE	na	FALSE	na	FALSE	na	FALSE	na	FALSE	na	FALSE	na	FALSE	na	FALSE	na	FALSE	na	FALSE	na	FALSE	na	FALSE
hsa-miR-674-4395193	A	na	FALSE	na	FALSE	na	FALSE	na	FALSE	na	FALSE	na	FALSE	na	FALSE	na	FALSE	na	FALSE	na	FALSE	na	FALSE	na	FALSE	na	FALSE	na	FALSE	na	FALSE
hsa-miR-708-4395452	A	na	FALSE	na	FALSE	na	FALSE	na	FALSE	na	FALSE	na	FALSE	na	FALSE	na	FALSE	na	FALSE	na	FALSE	0.256052	FALSE	0.0910788	FALSE	-0.150762	FALSE	-0.332597	FALSE	-0.193982	FALSE
hsa-miR-744-4395435	A	0.336163	FALSE	0.895328	TRUE	1.88266	TRUE	1.42421	TRUE	-0.541107	TRUE	-1.48467	TRUE	1.87349	TRUE	0.990569	TRUE	2.38999	TRUE	3.51724	TRUE	0.864521	TRUE	-0.370312	TRUE	-1.21992	TRUE	0.703569	TRUE	1.19952	TRUE
hsa-miR-758-4395180	A	0.0930937	FALSE	-0.431811	FALSE	-4.02171	TRUE	0.31594	FALSE	0.546704	TRUE	4.16069	TRUE	na	FALSE	-3.58118	TRUE	-0.0267589	FALSE	-3.45468	TRUE	-0.873446	TRUE	2.07367	TRUE	2.95688	TRUE	-1.98545	TRUE	-2.99119	TRUE
hsa-miR-871-4395465	A	na	FALSE	na	FALSE	na	FALSE	na	FALSE	na	FALSE	na	FALSE	na	FALSE	na	FALSE	na	FALSE	na	FALSE	na	FALSE	na	FALSE	na	FALSE	na	FALSE	na	FALSE
hsa-miR-872-4395375	A	na	FALSE	na	FALSE	na	FALSE	na	FALSE	na	FALSE	na	FALSE	na	FALSE	na	FALSE	na	FALSE	na	FALSE	na	FALSE	na	FALSE	na	FALSE	na	FALSE	na	FALSE
hsa-miR-873-4395467	A	na	FALSE	na	FALSE	na	FALSE	na	FALSE	na	FALSE	na	FALSE	na	FALSE	na	FALSE	na	FALSE	na	FALSE	-0.328981	TRUE	na	FALSE	0.40602	TRUE	na	FALSE	-0.431708	FALSE
hsa-miR-874-4395379	A	na	FALSE	na	FALSE	na	FALSE	na	FALSE	na	FALSE	na	FALSE	na	FALSE	na	FALSE	na	FALSE	na	FALSE	-0.30946	FALSE	na	FALSE	0.386564	TRUE	na	FALSE	-0.412186	FALSE
hsa-miR-875-3p-4395315	A	na	FALSE	na	FALSE	na	FALSE	na	FALSE	na	FALSE	na	FALSE	na	FALSE	na	FALSE	na	FALSE	na	FALSE	na	FALSE	na	FALSE	na	FALSE	na	FALSE	na	FALSE
hsa-miR-876-3p-4395336	A	na	FALSE	na	FALSE	na	FALSE	na	FALSE	na	FALSE	na	FALSE	na	FALSE	na	FALSE	na	FALSE	na	FALSE	na	FALSE	na	FALSE	na	FALSE	na	FALSE	na	FALSE
hsa-miR-876-5p-4395316	A	na	FALSE	na	FALSE	na	FALSE	na	FALSE	na	FALSE	na	FALSE	na	FALSE	na	FALSE	na	FALSE	na	FALSE	na	FALSE	na	FALSE	na	FALSE	na	FALSE	na	FALSE
hsa-miR-885-3p-4395483	A	na	FALSE	na	FALSE	na	FALSE	na	FALSE	na	FALSE	na	FALSE	na	FALSE	na	FALSE	na	FALSE	na	FALSE	na	FALSE	na	FALSE	na	FALSE	na	FALSE	na	FALSE
hsa-miR-885-5p-4395407	A	-2.40632	TRUE	-0.818282	TRUE	-0.925648	TRUE	2.45441	TRUE	-1.56974	TRUE	-1.43317	TRUE	0.148119	FALSE	-0.098595	FALSE	1.69587	TRUE	1.71973	TRUE	-0.849406	TRUE	-2.04172	TRUE	-1.18417	TRUE	-0.230119	FALSE	1.30622	TRUE
hsa-miR-886-3p-4395305	A	na	FALSE	-0.0270442	FALSE	na	FALSE	na	FALSE	0.128717	FALSE	na	FALSE	na	FALSE	0.0347267	FALSE	0.390923	FALSE	na	FALSE	-0.450064	TRUE	-0.147769	FALSE	0.314153	FALSE	-0.266806	FALSE	-0.834232	TRUE
hsa-miR-886-5p-4395304	A	0.893887	TRUE	1.31788	TRUE	-0.561422	FALSE	-0.908252	TRUE	-0.404228	TRUE	1.51307	TRUE	0.126612	FALSE	-1.87684	TRUE	0.50319	FALSE	-1.21858	FALSE	-0.871224	TRUE	-0.224343	FALSE	0.657352	TRUE	1.05372	TRUE	-0.749107	TRUE
hsa-miR-887-4395485	A	na	FALSE	na	FALSE	na	FALSE	na	FALSE	na	FALSE	na	FALSE	na	FALSE	na	FALSE	na	FALSE	na	FALSE	na	FALSE	na	FALSE	na	FALSE	na	FALSE	na	FALSE
hsa-miR-888-4395323	A	2.52725	TRUE	2.57093	TRUE	2.45303	TRUE	-2.12381	TRUE	na	FALSE	na	FALSE	na	FALSE	na	FALSE	na	FALSE	na	FALSE	na	FALSE	na	FALSE	na	FALSE	2.46602	TRUE	na	FALSE
hsa-miR-889-4395313	A	0.149145	FALSE	0.139686	FALSE	0.0694874	FALSE	0.259761	FALSE	0.0308053	FALSE	na	FALSE	na	FALSE	-0.0634488	FALSE	0.488763	FALSE	na	FALSE	na	FALSE	na	FALSE	na	FALSE	0.0834279	FALSE	na	FALSE
hsa-miR-890-4395320	A	na	FALSE	na	FALSE	na	FALSE	na	FALSE	na	FALSE	na	FALSE	na	FALSE	na	FALSE	na	FALSE	na	FALSE	na	FALSE	na	FALSE	na	FALSE	na	FALSE	na	FALSE
hsa-miR-891a-4395302	A	na	FALSE	na	FALSE	na	FALSE	na	FALSE	na	FALSE	na	FALSE	na	FALSE	na	FALSE	na	FALSE	na	FALSE	na	FALSE	na	FALSE	na	FALSE	na	FALSE	na	FALSE
hsa-miR-891b-4395321	A	na	FALSE	na	FALSE	na	FALSE	na	FALSE	na	FALSE	na	FALSE	na	FALSE	na	FALSE	na	FALSE	na	FALSE	na	FALSE	na	FALSE	na	FALSE	na	FALSE	na	FALSE
hsa-miR-892a-4395306	A	na	FALSE	na	FALSE	na	FALSE	na	FALSE	na	FALSE	na	FALSE	na	FALSE	na	FALSE	na	FALSE	na	FALSE	na	FALSE	na	FALSE	na	FALSE	na	FALSE	na	FALSE
hsa-miR-9-4373285	A	0.282065	FALSE	0.328763	FALSE	0.202711	FALSE	0.126536	FALSE	na	FALSE	na	FALSE	na	FALSE	na	FALSE	na	FALSE	na	FALSE	na	FALSE	na	FALSE	na	FALSE	0.216598	FALSE	na	FALSE
hsa-miR-92a-4395169	A	-1.52574	TRUE	-0.25305	FALSE	0.0600271	FALSE	-1.30108	TRUE	-1.25827	TRUE	-1.54428	TRUE	-2.72571	TRUE	0.318744	FALSE	-1.48563	TRUE	-1.06364	FALSE	0.389673	TRUE	-0.354097	TRUE	-0.733506	TRUE	0.0535843	FALSE	1.95104	TRUE
hsa-miR-93-4373302	A	0.0396448	FALSE	0.443166	TRUE	-0.374266	FALSE	-1.16579	TRUE	-0.387669	FALSE	0.459236	FALSE	-1.01327	FALSE	-0.813499	TRUE	-0.646776	FALSE	-1.34083	TRUE	-0.318857	FALSE	-0.324792	FALSE	0.00339691	FALSE	0.683728	TRUE	0.298321	FALSE
hsa-miR-95-4373011	A	0.17454	FALSE	0.221383	FALSE	0.0949411	FALSE	0.234307	FALSE	na	FALSE	na	FALSE	na	FALSE	na	FALSE	na	FALSE	na	FALSE	-3.50832	TRUE	-0.043283	FALSE	3.46665	TRUE	-0.0215289	FALSE	-3.74159	TRUE
hsa-miR-96-4373372	A	na	FALSE	na	FALSE	na	FALSE	na	FALSE	na	FALSE	na	FALSE	na	FALSE	na	FALSE	na	FALSE	na	FALSE	-0.0678234	FALSE	na	FALSE	0.145742	FALSE	na	FALSE	-0.17055	FALSE
hsa-miR-98-4373009	A	na	FALSE	na	FALSE	na	FALSE	na	FALSE	na	FALSE	na	FALSE	na	FALSE	na	FALSE	na	FALSE	na	FALSE	na	FALSE	na	FALSE	na	FALSE	na	FALSE	na	FALSE
hsa-miR-99a-4373008	A	-0.135664	FALSE	-1.48782	TRUE	-1.22076	TRUE	0.26194	FALSE	1.37469	TRUE	1.14226	TRUE	0.264573	FALSE	0.279387	FALSE	-1.13657	TRUE	-0.707732	FALSE	0.756646	TRUE	0.0901839	FALSE	-0.651221	TRUE	-1.9711	TRUE	-1.11698	TRUE
hsa-miR-99b-4373007	A	-0.354381	FALSE	0.239245	FALSE	-0.702961	TRUE	0.00549489	FALSE	-0.573869	TRUE	0.40345	FALSE	-0.21888	FALSE	-0.936309	TRUE	0.32921	FALSE	-0.462427	FALSE	0.229749	FALSE	-0.849868	TRUE	-1.06665	TRUE	-0.798713	TRUE	-0.247965	FALSE
MammU6-4395470	A	-1.41308	TRUE	-1.33869	TRUE	-0.812155	TRUE	6.42445	TRUE	-0.056405	FALSE	-0.554971	FALSE	5.08187	TRUE	0.536855	FALSE	5.1178	TRUE	5.76627	TRUE	0.180328	FALSE	0.428669	TRUE	0.25841	FALSE	-3.12013	TRUE	-1.55346	TRUE
RNU44-4373384	A	na	FALSE	na	FALSE	na	FALSE	na	FALSE	na	FALSE	na	FALSE	na	FALSE	na	FALSE	na	FALSE	na	FALSE	na	FALSE	na	FALSE	na	FALSE	na	FALSE	na	FALSE
RNU48-4373383	A	-0.481117	TRUE	-0.786852	TRUE	0.194226	FALSE	4.47561	TRUE	0.327563	FALSE	-0.613007	TRUE	4.10497	TRUE	0.990939	TRUE	3.75095	TRUE	4.88804	TRUE	-0.25412	FALSE	-0.567864	TRUE	-0.302415	FALSE	-2.96703	TRUE	-2.77762	TRUE
ath-miR159a-4373390	B	na	FALSE	na	FALSE	na	FALSE	na	FALSE	na	FALSE	na	FALSE	na	FALSE	na	FALSE	na	FALSE	na	FALSE	na	FALSE	na	FALSE	na	FALSE	na	FALSE	na	FALSE
hsa-let-7a*-4395418	B	na	FALSE	na	FALSE	na	FALSE	na	FALSE	na	FALSE	na	FALSE	na	FALSE	na	FALSE	na	FALSE	na	FALSE	na	FALSE	na	FALSE	na	FALSE	na	FALSE	na	FALSE
hsa-let-7b*-4395515	B	na	FALSE	na	FALSE	na	FALSE	na	FALSE	na	FALSE	na	FALSE	na	FALSE	na	FALSE	na	FALSE	na	FALSE	na	FALSE	na	FALSE	na	FALSE	na	FALSE	na	FALSE
hsa-let-7d*-4378108	B	na	FALSE	na	FALSE	na	FALSE	na	FALSE	na	FALSE	na	FALSE	na	FALSE	na	FALSE	na	FALSE	na	FALSE	na	FALSE	na	FALSE	na	FALSE	na	FALSE	na	FALSE
hsa-let-7e*-4395518	B	na	FALSE	na	FALSE	na	FALSE	na	FALSE	na	FALSE	na	FALSE	na	FALSE	na	FALSE	na	FALSE	na	FALSE	na	FALSE	na	FALSE	na	FALSE	na	FALSE	na	FALSE
hsa-let-7f-1*-4395528	B	na	FALSE	na	FALSE	na	FALSE	na	FALSE	na	FALSE	na	FALSE	na	FALSE	na	FALSE	na	FALSE	na	FALSE	na	FALSE	na	FALSE	na	FALSE	na	FALSE	na	FALSE
hsa-let-7f-2*-4395529	B	na	FALSE	na	FALSE	na	FALSE	na	FALSE	na	FALSE	na	FALSE	na	FALSE	na	FALSE	na	FALSE	na	FALSE	na	FALSE	na	FALSE	na	FALSE	na	FALSE	na	FALSE
hsa-let-7g*-4395229	B	na	FALSE	na	FALSE	na	FALSE	na	FALSE	na	FALSE	na	FALSE	na	FALSE	na	FALSE	na	FALSE	na	FALSE	na	FALSE	na	FALSE	na	FALSE	na	FALSE	na	FALSE
hsa-let-7i*-4395283	B	na	FALSE	na	FALSE	na	FALSE	na	FALSE	na	FALSE	na	FALSE	na	FALSE	na	FALSE	na	FALSE	na	FALSE	na	FALSE	na	FALSE	na	FALSE	na	FALSE	na	FALSE
hsa-miR-100*-4395253	B	na	FALSE	na	FALSE	na	FALSE	na	FALSE	na	FALSE	na	FALSE	na	FALSE	na	FALSE	na	FALSE	na	FALSE	na	FALSE	na	FALSE	na	FALSE	na	FALSE	na	FALSE
hsa-miR-101*-4395254	B	na	FALSE	na	FALSE	na	FALSE	na	FALSE	na	FALSE	na	FALSE	na	FALSE	na	FALSE	na	FALSE	na	FALSE	na	FALSE	na	FALSE	na	FALSE	na	FALSE	na	FALSE
hsa-miR-105*-4395279	B	na	FALSE	na	FALSE	na	FALSE	na	FALSE	na	FALSE	na	FALSE	na	FALSE	na	FALSE	na	FALSE	na	FALSE	na	FALSE	na	FALSE	na	FALSE	na	FALSE	na	FALSE
hsa-miR-106a*-4395281	B	na	FALSE	na	FALSE	na	FALSE	na	FALSE	na	FALSE	na	FALSE	na	FALSE	na	FALSE	na	FALSE	na	FALSE	na	FALSE	na	FALSE	na	FALSE	na	FALSE	na	FALSE
hsa-miR-106b*-4395491	B	na	FALSE	na	FALSE	na	FALSE	na	FALSE	na	FALSE	na	FALSE	na	FALSE	na	FALSE	na	FALSE	na	FALSE	na	FALSE	na	FALSE	na	FALSE	na	FALSE	na	FALSE
hsa-miR-10a*-4395399	B	na	FALSE	na	FALSE	na	FALSE	na	FALSE	na	FALSE	na	FALSE	na	FALSE	na	FALSE	na	FALSE	na	FALSE	na	FALSE	na	FALSE	na	FALSE	na	FALSE	na	FALSE
hsa-miR-10b*-4395426	B	-1.25487	TRUE	-1.52704	TRUE	-2.45629	TRUE	-0.127493	FALSE	0.193267	FALSE	1.16259	TRUE	-1.12285	TRUE	-0.857695	TRUE	-1.44541	TRUE	-2.23686	TRUE	-0.214012	FALSE	0.56225	TRUE	0.729847	TRUE	-1.86337	TRUE	-0.779909	TRUE
hsa-miR-122*-4395241	B	na	FALSE	na	FALSE	na	FALSE	na	FALSE	na	FALSE	na	FALSE	na	FALSE	na	FALSE	na	FALSE	na	FALSE	na	FALSE	0.028733	FALSE	0.00856328	FALSE	na	FALSE	na	FALSE
hsa-miR-124*-4395308	B	na	FALSE	na	FALSE	na	FALSE	na	FALSE	na	FALSE	na	FALSE	na	FALSE	na	FALSE	na	FALSE	na	FALSE	na	FALSE	na	FALSE	na	FALSE	na	FALSE	na	FALSE
hsa-miR-125b-1*-4395489	B	na	FALSE	na	FALSE	na	FALSE	na	FALSE	na	FALSE	na	FALSE	na	FALSE	na	FALSE	na	FALSE	na	FALSE	na	FALSE	-0.104232	FALSE	-0.124402	FALSE	na	FALSE	na	FALSE
hsa-miR-125b-2*-4395269	B	na	FALSE	na	FALSE	na	FALSE	na	FALSE	na	FALSE	na	FALSE	na	FALSE	na	FALSE	na	FALSE	na	FALSE	na	FALSE	na	FALSE	na	FALSE	na	FALSE	na	FALSE
hsa-miR-126*-4373269	B	0.0648269	FALSE	-1.62052	TRUE	8.07589	TRUE	-6.02103	TRUE	1.63149	TRUE	-7.97788	TRUE	-5.7282	TRUE	9.74598	TRUE	-7.47372	TRUE	2.31661	TRUE	2.0258	TRUE	-3.04349	TRUE	-5.10656	TRUE	5.94386	TRUE	7.93534	TRUE
hsa-miR-130a*-4395242	B	na	FALSE	na	FALSE	na	FALSE	na	FALSE	na	FALSE	na	FALSE	na	FALSE	na	FALSE	na	FALSE	na	FALSE	na	FALSE	na	FALSE	na	FALSE	na	FALSE	na	FALSE
hsa-miR-130b*-4395225	B	0.145923	FALSE	0.0971307	FALSE	-0.037961	FALSE	0.0593235	FALSE	-0.0293926	FALSE	0.159699	FALSE	0.464505	FALSE	na	FALSE	na	FALSE	na	FALSE	-0.0811482	FALSE	-0.0760515	FALSE	-0.0439622	FALSE	0.0273019	FALSE	-0.161959	FALSE
hsa-miR-132*-4395243	B	na	FALSE	na	FALSE	na	FALSE	na	FALSE	na	FALSE	na	FALSE	na	FALSE	na	FALSE	na	FALSE	na	FALSE	na	FALSE	na	FALSE	na	FALSE	na	FALSE	na	FALSE
hsa-miR-135a*-4395343	B	-1.16789	TRUE	-2.41533	TRUE	5.51619	TRUE	-2.25872	TRUE	1.20416	TRUE	-6.66312	TRUE	-3.2687	TRUE	7.97277	TRUE	-4.55267	TRUE	3.45268	TRUE	0.50144	TRUE	-2.28839	TRUE	-2.82177	TRUE	4.97855	TRUE	6.67789	TRUE
hsa-miR-135b*-4395270	B	na	FALSE	na	FALSE	na	FALSE	na	FALSE	na	FALSE	na	FALSE	na	FALSE	na	FALSE	na	FALSE	na	FALSE	na	FALSE	na	FALSE	na	FALSE	na	FALSE	na	FALSE
hsa-miR-136*-4395211	B	0.0951029	FALSE	-0.261342	FALSE	0.0164118	FALSE	0.00524719	FALSE	0.278129	FALSE	0.0548757	FALSE	0.359682	FALSE	0.347169	FALSE	-0.0467554	FALSE	na	FALSE	0.153175	FALSE	0.341783	TRUE	0.140362	FALSE	-0.172299	FALSE	-0.0764032	FALSE
hsa-miR-138-1*-4395273	B	-3.47877	TRUE	-0.867086	TRUE	1.29088	TRUE	-0.796057	TRUE	-2.67624	TRUE	-4.78134	TRUE	-4.05556	TRUE	2.216	TRUE	-1.4883	TRUE	0.782926	FALSE	0.942189	TRUE	1.26414	TRUE	0.284244	TRUE	-0.270899	FALSE	4.19756	TRUE
hsa-miR-138-2*-4395255	B	na	FALSE	na	FALSE	na	FALSE	na	FALSE	na	FALSE	na	FALSE	na	FALSE	na	FALSE	na	FALSE	na	FALSE	na	FALSE	na	FALSE	na	FALSE	na	FALSE	na	FALSE
hsa-miR-141*-4395256	B	na	FALSE	na	FALSE	na	FALSE	na	FALSE	na	FALSE	na	FALSE	na	FALSE	na	FALSE	na	FALSE	na	FALSE	na	FALSE	na	FALSE	na	FALSE	na	FALSE	na	FALSE
hsa-miR-143*-4395257	B	na	FALSE	na	FALSE	na	FALSE	na	FALSE	na	FALSE	na	FALSE	na	FALSE	na	FALSE	na	FALSE	na	FALSE	na	FALSE	na	FALSE	na	FALSE	na	FALSE	na	FALSE
hsa-miR-144*-4395259	B	0.764796	TRUE	-0.704421	TRUE	4.67391	TRUE	-4.7031	TRUE	1.40467	TRUE	-3.90018	TRUE	-3.68428	TRUE	5.43617	TRUE	-5.21514	TRUE	0.277044	FALSE	1.34136	TRUE	0.404531	TRUE	-0.978826	TRUE	3.30994	TRUE	3.91714	TRUE
hsa-miR-145*-4395260	B	-0.227896	FALSE	-0.730853	TRUE	-1.39143	TRUE	0.0284327	FALSE	0.424259	FALSE	1.1311	TRUE	0.0598377	FALSE	-0.590226	FALSE	-0.493044	FALSE	-1.01522	FALSE	0.146582	FALSE	-0.0758637	FALSE	-0.270456	FALSE	-0.373755	TRUE	0.0399191	FALSE
hsa-miR-146a*-4395274	B	na	FALSE	na	FALSE	na	FALSE	na	FALSE	na	FALSE	na	FALSE	na	FALSE	na	FALSE	na	FALSE	na	FALSE	na	FALSE	na	FALSE	na	FALSE	na	FALSE	na	FALSE
hsa-miR-148a*-4395245	B	na	FALSE	na	FALSE	na	FALSE	na	FALSE	na	FALSE	na	FALSE	na	FALSE	na	FALSE	na	FALSE	na	FALSE	na	FALSE	na	FALSE	na	FALSE	na	FALSE	na	FALSE
hsa-miR-148b*-4395271	B	0.561401	TRUE	0.670979	TRUE	-5.26359	TRUE	-0.513605	FALSE	-0.186072	FALSE	5.76929	TRUE	0.307826	FALSE	-5.86795	TRUE	na	FALSE	-5.43239	TRUE	0.141691	FALSE	0.166605	FALSE	-0.0234719	FALSE	0.43196	FALSE	0.0478158	FALSE
hsa-miR-149*-4395275	B	na	FALSE	na	FALSE	na	FALSE	na	FALSE	na	FALSE	na	FALSE	na	FALSE	na	FALSE	na	FALSE	na	FALSE	na	FALSE	na	FALSE	na	FALSE	na	FALSE	na	FALSE
hsa-miR-151-3p-4395365	B	7.05576	TRUE	6.23691	TRUE	5.48026	TRUE	-5.43008	TRUE	0.776537	TRUE	1.59467	TRUE	1.8285	TRUE	-0.727259	FALSE	0.955929	FALSE	0.282488	FALSE	2.56391	TRUE	-5.64292	TRUE	-8.23232	TRUE	0.957426	TRUE	-3.54372	TRUE
hsa-miR-154*-4378065	B	na	FALSE	na	FALSE	na	FALSE	na	FALSE	na	FALSE	na	FALSE	na	FALSE	na	FALSE	na	FALSE	na	FALSE	na	FALSE	na	FALSE	na	FALSE	na	FALSE	na	FALSE
hsa-miR-155*-4395398	B	na	FALSE	na	FALSE	na	FALSE	na	FALSE	na	FALSE	na	FALSE	na	FALSE	na	FALSE	na	FALSE	na	FALSE	na	FALSE	na	FALSE	na	FALSE	na	FALSE	na	FALSE
hsa-miR-15a*-4395530	B	1.32692	TRUE	1.32369	TRUE	1.35283	TRUE	-1.32388	TRUE	-0.0709802	FALSE	-0.0406467	FALSE	0.264159	FALSE	0.092923	FALSE	0.20701	FALSE	na	FALSE	-0.480344	TRUE	-0.487357	TRUE	-0.0568062	FALSE	1.38306	TRUE	-0.392338	FALSE
hsa-miR-15b*-4395284	B	na	FALSE	na	FALSE	na	FALSE	na	FALSE	na	FALSE	na	FALSE	na	FALSE	na	FALSE	na	FALSE	na	FALSE	na	FALSE	na	FALSE	na	FALSE	na	FALSE	na	FALSE
hsa-miR-16-1*-4395531	B	0.398138	FALSE	0.295885	FALSE	0.161563	FALSE	-0.139112	FALSE	na	FALSE	na	FALSE	na	FALSE	na	FALSE	na	FALSE	na	FALSE	na	FALSE	0.00338371	FALSE	-0.0167861	FALSE	0.226454	FALSE	na	FALSE
hsa-miR-16-2*-4395282	B	na	FALSE	na	FALSE	na	FALSE	na	FALSE	na	FALSE	na	FALSE	na	FALSE	na	FALSE	na	FALSE	na	FALSE	na	FALSE	na	FALSE	na	FALSE	na	FALSE	na	FALSE
hsa-miR-17*-4395532	B	na	FALSE	na	FALSE	na	FALSE	na	FALSE	na	FALSE	na	FALSE	na	FALSE	na	FALSE	na	FALSE	na	FALSE	na	FALSE	na	FALSE	na	FALSE	na	FALSE	na	FALSE
hsa-miR-181a-2*-4395428	B	0.309465	FALSE	0.497568	FALSE	0.900611	TRUE	0.596126	TRUE	-0.26391	FALSE	-0.608957	FALSE	1.15317	TRUE	0.469279	FALSE	1.29514	FALSE	1.83294	FALSE	1.08172	TRUE	0.979007	TRUE	-0.14766	FALSE	-0.355441	FALSE	0.452517	FALSE
hsa-miR-181a*-4373086	B	0.0527883	FALSE	-0.0504857	FALSE	-0.186149	FALSE	0.206703	FALSE	na	FALSE	na	FALSE	na	FALSE	na	FALSE	na	FALSE	na	FALSE	na	FALSE	-0.0690535	FALSE	-0.0892232	FALSE	-0.12061	FALSE	na	FALSE
hsa-miR-181c*-4395444	B	na	FALSE	na	FALSE	na	FALSE	na	FALSE	na	FALSE	na	FALSE	na	FALSE	na	FALSE	na	FALSE	na	FALSE	na	FALSE	na	FALSE	na	FALSE	na	FALSE	na	FALSE
hsa-miR-182*-4378066	B	na	FALSE	na	FALSE	na	FALSE	na	FALSE	na	FALSE	na	FALSE	na	FALSE	na	FALSE	na	FALSE	na	FALSE	na	FALSE	na	FALSE	na	FALSE	na	FALSE	na	FALSE
hsa-miR-183*-4395381	B	na	FALSE	na	FALSE	-0.576975	TRUE	na	FALSE	na	FALSE	0.59646	FALSE	na	FALSE	-0.451314	FALSE	na	FALSE	-0.0157558	FALSE	0.0704394	FALSE	0.205317	FALSE	0.0862783	FALSE	-0.24342	FALSE	-0.181828	FALSE
hsa-miR-185*-4395215	B	na	FALSE	na	FALSE	na	FALSE	na	FALSE	na	FALSE	na	FALSE	na	FALSE	na	FALSE	na	FALSE	na	FALSE	na	FALSE	na	FALSE	na	FALSE	na	FALSE	na	FALSE
hsa-miR-186*-4395216	B	na	FALSE	na	FALSE	na	FALSE	na	FALSE	na	FALSE	na	FALSE	na	FALSE	na	FALSE	na	FALSE	na	FALSE	na	FALSE	na	FALSE	na	FALSE	na	FALSE	na	FALSE
hsa-miR-188-5p-4395431	B	-1.29746	TRUE	-0.284624	FALSE	-3.09725	TRUE	2.76019	TRUE	-1.07814	TRUE	1.76095	TRUE	1.65456	TRUE	-2.75466	TRUE	2.63784	TRUE	-0.0598089	FALSE	-0.159957	FALSE	2.03718	TRUE	2.15949	TRUE	-2.37117	TRUE	-1.19754	TRUE
hsa-miR-18a*-4395534	B	0.135015	FALSE	0.151874	FALSE	0.0169939	FALSE	0.00466824	FALSE	-0.0948821	FALSE	0.0942099	FALSE	0.399016	FALSE	na	FALSE	na	FALSE	na	FALSE	-0.185331	FALSE	0.0959504	FALSE	0.232166	TRUE	-0.0232087	FALSE	-0.305795	FALSE
hsa-miR-18b*-4395421	B	na	FALSE	na	FALSE	na	FALSE	na	FALSE	na	FALSE	na	FALSE	na	FALSE	na	FALSE	na	FALSE	na	FALSE	na	FALSE	na	FALSE	na	FALSE	na	FALSE	na	FALSE
hsa-miR-190b-4395374	B	0.459387	TRUE	0.128173	FALSE	0.512944	FALSE	-0.488577	FALSE	0.254282	FALSE	-0.074	FALSE	0.230806	FALSE	0.45247	FALSE	-0.151857	FALSE	na	FALSE	2.51662	TRUE	2.61266	TRUE	0.0559085	FALSE	-2.1761	TRUE	-0.0849455	FALSE
hsa-miR-192*-4395383	B	-0.0948316	FALSE	na	FALSE	na	FALSE	na	FALSE	-0.117245	FALSE	0.0718474	FALSE	0.376653	FALSE	na	FALSE	na	FALSE	na	FALSE	-0.15126	FALSE	na	FALSE	0.190617	FALSE	na	FALSE	-0.143807	FALSE
hsa-miR-193b*-4395477	B	na	FALSE	na	FALSE	na	FALSE	na	FALSE	na	FALSE	na	FALSE	na	FALSE	na	FALSE	na	FALSE	na	FALSE	0.087875	FALSE	0.205317	FALSE	0.0688768	FALSE	-0.24342	FALSE	-0.164392	FALSE
hsa-miR-194*-4395490	B	na	FALSE	na	FALSE	na	FALSE	na	FALSE	na	FALSE	na	FALSE	na	FALSE	na	FALSE	na	FALSE	na	FALSE	na	FALSE	na	FALSE	na	FALSE	na	FALSE	na	FALSE
hsa-miR-195*-4395218	B	na	FALSE	na	FALSE	na	FALSE	na	FALSE	na	FALSE	na	FALSE	na	FALSE	na	FALSE	na	FALSE	na	FALSE	na	FALSE	na	FALSE	na	FALSE	na	FALSE	na	FALSE
hsa-miR-19a*-4395535	B	na	FALSE	na	FALSE	na	FALSE	na	FALSE	na	FALSE	na	FALSE	na	FALSE	na	FALSE	na	FALSE	na	FALSE	na	FALSE	na	FALSE	na	FALSE	na	FALSE	na	FALSE
hsa-miR-19b-1*-4395536	B	0.0353011	FALSE	0.247488	FALSE	1.07881	TRUE	-1.05136	TRUE	-0.287772	FALSE	-1.06011	TRUE	-0.755306	FALSE	0.897683	TRUE	-0.596229	FALSE	na	FALSE	0.558978	TRUE	0.148191	FALSE	-0.457589	TRUE	0.421531	FALSE	0.982635	TRUE
hsa-miR-19b-2*-4395537	B	na	FALSE	na	FALSE	na	FALSE	na	FALSE	na	FALSE	na	FALSE	na	FALSE	na	FALSE	na	FALSE	na	FALSE	na	FALSE	na	FALSE	na	FALSE	na	FALSE	na	FALSE
hsa-miR-200a*-4373273	B	na	FALSE	na	FALSE	na	FALSE	na	FALSE	na	FALSE	na	FALSE	na	FALSE	na	FALSE	na	FALSE	na	FALSE	na	FALSE	na	FALSE	na	FALSE	na	FALSE	na	FALSE
hsa-miR-200b*-4395385	B	na	FALSE	na	FALSE	na	FALSE	na	FALSE	na	FALSE	na	FALSE	na	FALSE	na	FALSE	na	FALSE	na	FALSE	na	FALSE	na	FALSE	na	FALSE	na	FALSE	na	FALSE
hsa-miR-200c*-4395397	B	na	FALSE	na	FALSE	na	FALSE	na	FALSE	na	FALSE	na	FALSE	na	FALSE	na	FALSE	na	FALSE	na	FALSE	na	FALSE	na	FALSE	na	FALSE	na	FALSE	na	FALSE
hsa-miR-202*-4395473	B	na	FALSE	na	FALSE	na	FALSE	na	FALSE	na	FALSE	na	FALSE	na	FALSE	na	FALSE	na	FALSE	na	FALSE	na	FALSE	na	FALSE	na	FALSE	na	FALSE	na	FALSE
hsa-miR-206-4373092	B	-0.700477	TRUE	-0.803226	TRUE	-1.09216	TRUE	0.0287222	FALSE	0.0239983	FALSE	0.361084	FALSE	-0.412455	FALSE	-0.21845	FALSE	-0.565126	FALSE	-0.715661	FALSE	-0.0208257	FALSE	-0.443723	TRUE	-0.471257	TRUE	-0.357915	FALSE	0.36316	FALSE
hsa-miR-20a*-4395548	B	-1.5496	TRUE	-0.605557	TRUE	na	FALSE	na	FALSE	-1.02306	TRUE	-1.38292	TRUE	-1.07811	TRUE	0.484125	FALSE	-0.183452	FALSE	na	FALSE	0.0355138	FALSE	0.232062	FALSE	0.147918	FALSE	-0.270232	FALSE	1.36055	TRUE
hsa-miR-20b*-4395422	B	na	FALSE	na	FALSE	na	FALSE	na	FALSE	na	FALSE	na	FALSE	na	FALSE	na	FALSE	na	FALSE	na	FALSE	na	FALSE	na	FALSE	na	FALSE	na	FALSE	na	FALSE
hsa-miR-21*-4395549	B	0.0851802	FALSE	-0.159897	FALSE	-0.153535	FALSE	0.174268	FALSE	0.166453	FALSE	na	FALSE	na	FALSE	0.0759191	FALSE	0.223982	FALSE	na	FALSE	na	FALSE	-0.347123	TRUE	-0.367292	FALSE	-0.0880572	FALSE	na	FALSE
hsa-miR-214*-4395404	B	na	FALSE	na	FALSE	na	FALSE	na	FALSE	na	FALSE	na	FALSE	na	FALSE	na	FALSE	na	FALSE	na	FALSE	0.0631437	FALSE	0.110899	FALSE	-0.000893296	FALSE	-0.218214	FALSE	na	FALSE
hsa-miR-218-2*-4395405	B	-0.136643	FALSE	na	FALSE	na	FALSE	na	FALSE	-0.159056	FALSE	0.0300362	FALSE	0.334842	FALSE	na	FALSE	na	FALSE	na	FALSE	0.194541	FALSE	0.219277	FALSE	-0.0234719	FALSE	-0.349503	FALSE	0.0206728	FALSE
hsa-miR-22*-4395412	B	2.48411	TRUE	1.91204	TRUE	0.527783	FALSE	-3.19305	TRUE	0.502466	FALSE	1.93783	TRUE	-0.445316	FALSE	-1.32529	TRUE	-1.07682	TRUE	-2.33516	TRUE	-0.505804	TRUE	-0.829745	TRUE	-0.373126	TRUE	2.78768	TRUE	-0.176685	FALSE
hsa-miR-221*-4395207	B	0.334426	FALSE	0.231984	FALSE	0.0974147	FALSE	-0.075314	FALSE	na	FALSE	na	FALSE	na	FALSE	na	FALSE	na	FALSE	na	FALSE	na	FALSE	na	FALSE	na	FALSE	0.162425	FALSE	na	FALSE
hsa-miR-222*-4395208	B	na	FALSE	na	FALSE	na	FALSE	na	FALSE	na	FALSE	na	FALSE	na	FALSE	na	FALSE	na	FALSE	na	FALSE	na	FALSE	na	FALSE	na	FALSE	na	FALSE	na	FALSE
hsa-miR-223*-4395209	B	-0.0826614	FALSE	-0.275538	FALSE	-0.709979	TRUE	2.59866	TRUE	0.127943	FALSE	0.603165	FALSE	2.70806	TRUE	-0.376812	FALSE	2.48514	TRUE	2.16505	TRUE	-0.308478	TRUE	-1.52856	TRUE	-1.26224	TRUE	0.805275	TRUE	0.612336	TRUE
hsa-miR-23a*-4395550	B	na	FALSE	na	FALSE	na	FALSE	na	FALSE	na	FALSE	na	FALSE	na	FALSE	na	FALSE	na	FALSE	na	FALSE	0.242679	FALSE	0.20198	FALSE	-0.0887463	FALSE	-0.397602	TRUE	na	FALSE
hsa-miR-23b*-4395237	B	na	FALSE	na	FALSE	na	FALSE	na	FALSE	na	FALSE	na	FALSE	na	FALSE	na	FALSE	na	FALSE	na	FALSE	na	FALSE	na	FALSE	na	FALSE	na	FALSE	na	FALSE
hsa-miR-24-1*-4395551	B	na	FALSE	na	FALSE	na	FALSE	na	FALSE	na	FALSE	na	FALSE	na	FALSE	na	FALSE	na	FALSE	na	FALSE	na	FALSE	na	FALSE	na	FALSE	na	FALSE	na	FALSE
hsa-miR-25*-4395553	B	na	FALSE	na	FALSE	na	FALSE	na	FALSE	na	FALSE	na	FALSE	na	FALSE	na	FALSE	na	FALSE	na	FALSE	na	FALSE	na	FALSE	na	FALSE	na	FALSE	na	FALSE
hsa-miR-26a-1*-4395554	B	0.319993	FALSE	0.0496522	FALSE	0.203237	FALSE	-0.180559	FALSE	0.192661	FALSE	0.0942099	FALSE	0.399016	FALSE	0.222043	FALSE	0.0781347	FALSE	na	FALSE	-0.0435376	FALSE	-0.00771366	FALSE	-0.0131614	FALSE	0.26805	FALSE	-0.0585523	FALSE
hsa-miR-26a-2*-4395226	B	na	FALSE	na	FALSE	na	FALSE	na	FALSE	na	FALSE	na	FALSE	na	FALSE	na	FALSE	na	FALSE	na	FALSE	na	FALSE	na	FALSE	na	FALSE	na	FALSE	na	FALSE
hsa-miR-26b*-4395555	B	-1.0279	TRUE	-1.25989	TRUE	1.1432	TRUE	0.833711	TRUE	0.155489	FALSE	-2.18727	TRUE	0.0494956	FALSE	2.47218	TRUE	-0.227242	FALSE	2.30963	TRUE	-0.043631	FALSE	-0.0328294	FALSE	-0.037284	FALSE	0.562187	TRUE	1.58891	TRUE
hsa-miR-27a*-4395556	B	0.399478	FALSE	0.746274	TRUE	0.743394	TRUE	-0.717771	TRUE	-0.422779	TRUE	-0.362795	FALSE	-0.0579886	FALSE	0.0631951	FALSE	0.236682	FALSE	na	FALSE	0.172996	FALSE	-0.694085	TRUE	-0.915241	TRUE	0.519458	FALSE	0.329145	FALSE
hsa-miR-27b*-4395285	B	0.301118	FALSE	0.198578	FALSE	0.0638786	FALSE	-0.0419607	FALSE	na	FALSE	na	FALSE	na	FALSE	na	FALSE	na	FALSE	na	FALSE	-0.220862	TRUE	0.156814	FALSE	0.328491	TRUE	0.0235886	FALSE	-0.461423	TRUE
hsa-miR-29a*-4395558	B	0.492755	TRUE	0.390781	FALSE	0.256826	FALSE	-0.233856	FALSE	na	FALSE	na	FALSE	na	FALSE	na	FALSE	na	FALSE	na	FALSE	-0.285833	TRUE	0.0561123	FALSE	0.292486	TRUE	0.32154	FALSE	-0.420943	FALSE
hsa-miR-29b-1*-4395276	B	na	FALSE	na	FALSE	na	FALSE	na	FALSE	na	FALSE	na	FALSE	na	FALSE	na	FALSE	na	FALSE	na	FALSE	2.33179	TRUE	2.44122	TRUE	na	FALSE	-2.485	TRUE	na	FALSE
hsa-miR-29b-2*-4395277	B	-0.399221	FALSE	-0.46886	TRUE	na	FALSE	na	FALSE	-0.00928853	FALSE	-0.232542	FALSE	0.072264	FALSE	0.347169	FALSE	-0.0467554	FALSE	na	FALSE	0.0241693	FALSE	0.142002	FALSE	0.069055	FALSE	-0.179945	FALSE	0.283807	FALSE
hsa-miR-29c*-4381131	B	0.145125	FALSE	-0.168602	FALSE	-0.0931806	FALSE	0.114242	FALSE	0.235232	FALSE	na	FALSE	na	FALSE	0.144877	FALSE	0.155154	FALSE	na	FALSE	-0.0311324	FALSE	0.0119985	FALSE	-0.00583023	FALSE	-0.0278148	FALSE	-0.166243	FALSE
hsa-miR-302a*-4395492	B	na	FALSE	na	FALSE	na	FALSE	na	FALSE	na	FALSE	na	FALSE	na	FALSE	na	FALSE	na	FALSE	na	FALSE	na	FALSE	na	FALSE	na	FALSE	na	FALSE	na	FALSE
hsa-miR-302b*-4395230	B	na	FALSE	na	FALSE	na	FALSE	na	FALSE	na	FALSE	na	FALSE	na	FALSE	na	FALSE	na	FALSE	na	FALSE	na	FALSE	na	FALSE	na	FALSE	na	FALSE	na	FALSE
hsa-miR-302c*-4373277	B	na	FALSE	na	FALSE	na	FALSE	na	FALSE	na	FALSE	na	FALSE	na	FALSE	na	FALSE	na	FALSE	na	FALSE	na	FALSE	na	FALSE	na	FALSE	na	FALSE	na	FALSE
hsa-miR-302d-4373063	B	na	FALSE	na	FALSE	na	FALSE	na	FALSE	na	FALSE	na	FALSE	na	FALSE	na	FALSE	na	FALSE	na	FALSE	na	FALSE	na	FALSE	na	FALSE	na	FALSE	na	FALSE
hsa-miR-302d*-4395231	B	na	FALSE	na	FALSE	na	FALSE	na	FALSE	na	FALSE	na	FALSE	na	FALSE	na	FALSE	na	FALSE	na	FALSE	na	FALSE	na	FALSE	na	FALSE	na	FALSE	na	FALSE
hsa-miR-30a-4373061	B	0.991862	TRUE	1.16243	TRUE	1.69762	TRUE	-3.8114	TRUE	-0.224328	FALSE	-0.712096	FALSE	-2.60482	TRUE	0.581128	FALSE	-2.48591	TRUE	-1.85374	TRUE	0.458925	TRUE	-1.41374	TRUE	-1.90887	TRUE	2.16259	TRUE	1.65362	TRUE
hsa-miR-30a*-4373062	B	0.716332	TRUE	-0.077128	FALSE	-0.572615	TRUE	1.26299	TRUE	0.722953	TRUE	1.26389	TRUE	2.2021	TRUE	-0.433194	FALSE	1.36908	FALSE	0.998192	FALSE	0.82888	TRUE	0.829756	TRUE	-0.0406719	FALSE	-0.589873	TRUE	-0.446528	TRUE
hsa-miR-30b*-4395240	B	na	FALSE	na	FALSE	na	FALSE	na	FALSE	na	FALSE	na	FALSE	na	FALSE	na	FALSE	na	FALSE	na	FALSE	na	FALSE	na	FALSE	na	FALSE	na	FALSE	na	FALSE
hsa-miR-30c-1*-4395219	B	na	FALSE	na	FALSE	na	FALSE	na	FALSE	na	FALSE	na	FALSE	na	FALSE	na	FALSE	na	FALSE	na	FALSE	na	FALSE	na	FALSE	na	FALSE	na	FALSE	na	FALSE
hsa-miR-30c-2*-4395221	B	na	FALSE	na	FALSE	na	FALSE	na	FALSE	na	FALSE	na	FALSE	na	FALSE	na	FALSE	na	FALSE	na	FALSE	na	FALSE	na	FALSE	na	FALSE	na	FALSE	na	FALSE
hsa-miR-30d-4373059	B	0.440913	TRUE	0.615017	TRUE	0.137312	FALSE	-4.64239	TRUE	-0.239373	FALSE	0.284328	FALSE	-3.94251	TRUE	-0.420912	FALSE	-3.83084	TRUE	-4.19178	TRUE	-0.529178	TRUE	-0.88101	TRUE	-0.394813	TRUE	0.659165	TRUE	-0.280147	FALSE
hsa-miR-30d*-4395416	B	-0.715599	TRUE	0.236803	FALSE	0.102252	FALSE	-0.0801252	FALSE	-1.03018	TRUE	-0.841084	FALSE	-0.536277	FALSE	na	FALSE	na	FALSE	na	FALSE	0.164156	FALSE	0.28085	TRUE	na	FALSE	-0.0255305	FALSE	0.895872	TRUE
hsa-miR-30e-4395334	B	0.90858	TRUE	0.830521	TRUE	0.853695	TRUE	0.38466	FALSE	0.0188846	FALSE	0.0418068	FALSE	1.48824	TRUE	0.0743153	FALSE	1.37362	TRUE	1.50254	FALSE	-0.412526	TRUE	-1.64309	TRUE	-1.27213	TRUE	2.46419	TRUE	1.17024	TRUE
hsa-miR-30e*-4373057	B	1.41074	TRUE	0.655825	TRUE	0.685216	FALSE	-1.74008	TRUE	0.692775	TRUE	0.710545	FALSE	-0.106215	FALSE	0.0833682	FALSE	-0.908836	TRUE	-0.768458	FALSE	0.0997392	FALSE	0.373952	TRUE	0.23385	TRUE	1.05223	TRUE	-0.233733	FALSE
hsa-miR-32*-4395222	B	na	FALSE	na	FALSE	na	FALSE	na	FALSE	na	FALSE	na	FALSE	na	FALSE	na	FALSE	na	FALSE	na	FALSE	na	FALSE	na	FALSE	na	FALSE	na	FALSE	na	FALSE
hsa-miR-335*-4395296	B	0.599781	TRUE	0.498124	TRUE	0.364584	FALSE	-0.341026	FALSE	na	FALSE	na	FALSE	na	FALSE	na	FALSE	na	FALSE	na	FALSE	-0.825097	TRUE	0.120911	FALSE	0.895541	TRUE	0.396657	FALSE	-0.992675	TRUE
hsa-miR-337-3p-4395268	B	na	FALSE	na	FALSE	na	FALSE	na	FALSE	na	FALSE	na	FALSE	na	FALSE	na	FALSE	na	FALSE	na	FALSE	na	FALSE	0.0483525	FALSE	0.0281827	FALSE	na	FALSE	na	FALSE
hsa-miR-33a*-4395247	B	na	FALSE	na	FALSE	na	FALSE	na	FALSE	na	FALSE	na	FALSE	na	FALSE	na	FALSE	na	FALSE	na	FALSE	na	FALSE	na	FALSE	na	FALSE	na	FALSE	na	FALSE
hsa-miR-340*-4395370	B	0.903386	TRUE	0.0896549	FALSE	-0.133706	FALSE	-3.83947	TRUE	0.744296	TRUE	1.015	TRUE	-2.67158	TRUE	-0.162226	FALSE	-3.54665	TRUE	-3.6466	TRUE	1.46708	TRUE	1.64333	TRUE	0.134677	FALSE	0.751856	TRUE	1.3461	TRUE
hsa-miR-34a*-4395427	B	0.0794906	FALSE	-0.81336	TRUE	0.195774	FALSE	1.04436	TRUE	0.814547	TRUE	-0.138881	FALSE	1.37271	TRUE	1.07924	TRUE	0.43468	FALSE	1.58131	FALSE	-1.03851	TRUE	-0.719955	TRUE	0.267869	TRUE	0.0848296	FALSE	-0.995256	TRUE
hsa-miR-34b*-4373037	B	na	FALSE	na	FALSE	na	FALSE	na	FALSE	na	FALSE	na	FALSE	na	FALSE	na	FALSE	na	FALSE	na	FALSE	na	FALSE	-0.134591	FALSE	-0.154761	FALSE	na	FALSE	na	FALSE
hsa-miR-361-3p-4395227	B	na	FALSE	na	FALSE	na	FALSE	na	FALSE	na	FALSE	na	FALSE	na	FALSE	na	FALSE	na	FALSE	na	FALSE	na	FALSE	na	FALSE	na	FALSE	na	FALSE	na	FALSE
hsa-miR-363*-4380917	B	na	FALSE	na	FALSE	na	FALSE	na	FALSE	na	FALSE	na	FALSE	na	FALSE	na	FALSE	na	FALSE	na	FALSE	na	FALSE	na	FALSE	na	FALSE	na	FALSE	na	FALSE
hsa-miR-367*-4395232	B	na	FALSE	na	FALSE	na	FALSE	na	FALSE	na	FALSE	na	FALSE	na	FALSE	na	FALSE	na	FALSE	na	FALSE	na	FALSE	na	FALSE	na	FALSE	na	FALSE	na	FALSE
hsa-miR-373*-4373279	B	na	FALSE	na	FALSE	na	FALSE	na	FALSE	na	FALSE	na	FALSE	na	FALSE	na	FALSE	na	FALSE	na	FALSE	na	FALSE	na	FALSE	na	FALSE	na	FALSE	na	FALSE
hsa-miR-374a*-4395236	B	-0.268145	FALSE	na	FALSE	na	FALSE	na	FALSE	-0.290558	FALSE	-0.101466	FALSE	0.20334	FALSE	na	FALSE	na	FALSE	na	FALSE	na	FALSE	0.0239534	FALSE	0.00378368	FALSE	na	FALSE	0.152791	FALSE
hsa-miR-374b*-4395502	B	na	FALSE	na	FALSE	na	FALSE	na	FALSE	na	FALSE	na	FALSE	na	FALSE	na	FALSE	na	FALSE	na	FALSE	na	FALSE	na	FALSE	na	FALSE	na	FALSE	na	FALSE
hsa-miR-376a*-4395238	B	na	FALSE	na	FALSE	na	FALSE	na	FALSE	na	FALSE	na	FALSE	na	FALSE	na	FALSE	na	FALSE	na	FALSE	na	FALSE	na	FALSE	na	FALSE	na	FALSE	na	FALSE
hsa-miR-377*-4395239	B	na	FALSE	na	FALSE	na	FALSE	na	FALSE	na	FALSE	na	FALSE	na	FALSE	na	FALSE	na	FALSE	na	FALSE	0.0114466	FALSE	0.0577021	FALSE	-0.00256632	FALSE	-0.16656	FALSE	na	FALSE
hsa-miR-378-4395354	B	-1.16818	TRUE	-0.859736	TRUE	-10.6636	TRUE	0.40399	FALSE	-0.379549	FALSE	9.40872	TRUE	-0.533709	FALSE	-9.74005	TRUE	-0.26862	FALSE	-9.94773	TRUE	-2.90616	TRUE	3.27146	TRUE	6.13467	TRUE	-4.83603	TRUE	-6.53785	TRUE
hsa-miR-378*-4373024	B	0.0527883	FALSE	-0.0504857	FALSE	-0.186149	FALSE	0.206703	FALSE	na	FALSE	na	FALSE	na	FALSE	na	FALSE	na	FALSE	na	FALSE	1.85624	TRUE	1.95138	TRUE	0.0526366	FALSE	-2.10771	TRUE	-0.267604	FALSE
hsa-miR-379*-4395244	B	na	FALSE	na	FALSE	na	FALSE	na	FALSE	na	FALSE	na	FALSE	na	FALSE	na	FALSE	na	FALSE	na	FALSE	na	FALSE	na	FALSE	na	FALSE	na	FALSE	na	FALSE
hsa-miR-380*-4373021	B	-1.3636	TRUE	-0.407768	FALSE	-1.49664	TRUE	na	FALSE	-1.03472	TRUE	0.0998386	FALSE	-0.892118	FALSE	-1.01877	TRUE	0.0143367	FALSE	-0.93542	FALSE	-1.13209	TRUE	-0.0246232	FALSE	1.05734	TRUE	-0.828686	TRUE	-0.552829	TRUE
hsa-miR-409-3p-4395443	B	3.02726	TRUE	2.52199	TRUE	0.717141	TRUE	-0.224249	FALSE	0.442364	FALSE	2.2947	TRUE	3.01971	TRUE	-1.75257	TRUE	2.47205	TRUE	0.781728	FALSE	0.443913	TRUE	0.952785	TRUE	0.467233	TRUE	1.51632	TRUE	-1.04816	TRUE
hsa-miR-411*-4395349	B	na	FALSE	na	FALSE	-1.01718	TRUE	na	FALSE	na	FALSE	1.03398	TRUE	na	FALSE	-0.891521	TRUE	na	FALSE	-0.455962	FALSE	-0.303878	TRUE	0.0287847	FALSE	0.283168	TRUE	na	FALSE	-0.438988	FALSE
hsa-miR-424*-4395420	B	na	FALSE	na	FALSE	na	FALSE	na	FALSE	na	FALSE	na	FALSE	na	FALSE	na	FALSE	na	FALSE	na	FALSE	-0.142346	FALSE	na	FALSE	0.18172	FALSE	na	FALSE	-0.277456	FALSE
hsa-miR-425*-4395413	B	1.43379	TRUE	-0.34901	FALSE	3.14466	TRUE	-2.62991	TRUE	1.71325	TRUE	-1.71288	TRUE	-0.942906	TRUE	3.55547	TRUE	-2.78161	TRUE	0.835001	FALSE	0.434323	TRUE	-1.33173	TRUE	-1.81149	TRUE	2.15893	TRUE	1.18859	TRUE
hsa-miR-431*-4395423	B	na	FALSE	na	FALSE	na	FALSE	na	FALSE	na	FALSE	na	FALSE	na	FALSE	na	FALSE	na	FALSE	na	FALSE	na	FALSE	na	FALSE	na	FALSE	na	FALSE	na	FALSE
hsa-miR-432-4373280	B	2.72165	TRUE	0.758692	TRUE	2.81906	TRUE	2.99405	TRUE	1.89471	TRUE	-0.101247	FALSE	5.91769	TRUE	2.1196	TRUE	3.92384	TRUE	6.10567	TRUE	0.291654	TRUE	0.070247	FALSE	-0.268627	FALSE	3.46595	TRUE	1.05987	TRUE
hsa-miR-432*-4378076	B	na	FALSE	na	FALSE	na	FALSE	na	FALSE	na	FALSE	na	FALSE	na	FALSE	na	FALSE	na	FALSE	na	FALSE	na	FALSE	na	FALSE	na	FALSE	na	FALSE	na	FALSE
hsa-miR-452*-4395441	B	na	FALSE	na	FALSE	na	FALSE	na	FALSE	na	FALSE	na	FALSE	na	FALSE	na	FALSE	na	FALSE	na	FALSE	na	FALSE	na	FALSE	na	FALSE	na	FALSE	na	FALSE
hsa-miR-454*-4395185	B	na	FALSE	-0.718246	TRUE	na	FALSE	na	FALSE	0.686209	TRUE	na	FALSE	na	FALSE	0.597027	FALSE	-0.296141	FALSE	na	FALSE	-0.0530596	FALSE	-0.00643044	FALSE	-0.00237482	FALSE	na	FALSE	-0.18817	FALSE
hsa-miR-488*-4373213	B	na	FALSE	na	FALSE	na	FALSE	na	FALSE	na	FALSE	na	FALSE	na	FALSE	na	FALSE	na	FALSE	na	FALSE	na	FALSE	na	FALSE	na	FALSE	na	FALSE	na	FALSE
hsa-miR-493*-4373218	B	-0.0718932	FALSE	0.0175662	FALSE	-0.117833	FALSE	0.13876	FALSE	-0.167879	FALSE	0.0212132	FALSE	0.326019	FALSE	na	FALSE	na	FALSE	na	FALSE	na	FALSE	na	FALSE	na	FALSE	-0.0524217	FALSE	0.0295371	FALSE
hsa-miR-497-4373222	B	0.351735	FALSE	0.337533	FALSE	-0.873057	TRUE	-0.364109	FALSE	-0.0628628	FALSE	1.1958	TRUE	0.247455	FALSE	-1.14304	TRUE	0.182171	FALSE	-0.89154	FALSE	-0.194714	FALSE	na	FALSE	0.233986	TRUE	0.452263	FALSE	-0.0574577	FALSE
hsa-miR-497*-4395479	B	na	FALSE	na	FALSE	na	FALSE	na	FALSE	na	FALSE	na	FALSE	na	FALSE	na	FALSE	na	FALSE	na	FALSE	na	FALSE	na	FALSE	na	FALSE	na	FALSE	na	FALSE
hsa-miR-498-4373223	B	na	FALSE	na	FALSE	na	FALSE	na	FALSE	na	FALSE	na	FALSE	na	FALSE	na	FALSE	na	FALSE	na	FALSE	na	FALSE	na	FALSE	na	FALSE	na	FALSE	na	FALSE
hsa-miR-500*-4373225	B	na	FALSE	na	FALSE	na	FALSE	na	FALSE	na	FALSE	na	FALSE	na	FALSE	na	FALSE	na	FALSE	na	FALSE	na	FALSE	na	FALSE	na	FALSE	na	FALSE	na	FALSE
hsa-miR-505*-4395198	B	-0.45675	FALSE	-1.38094	TRUE	1.78741	TRUE	0.589274	TRUE	0.849037	TRUE	-2.25595	TRUE	0.373586	FALSE	3.23639	TRUE	-0.595497	FALSE	2.7041	TRUE	-0.24589	TRUE	-0.138	FALSE	0.0594954	FALSE	1.14394	TRUE	1.39434	TRUE
hsa-miR-509-3p-4395347	B	-1.05736	TRUE	-0.542118	TRUE	-0.363794	FALSE	-1.84247	TRUE	-0.589608	TRUE	-0.718434	FALSE	-2.63801	TRUE	0.24461	FALSE	-2.17821	TRUE	-1.86874	TRUE	0.173164	FALSE	0.0997333	FALSE	-0.119042	FALSE	-0.175918	FALSE	1.09579	TRUE
hsa-miR-513-3p-4395202	B	0.242513	FALSE	-0.298303	FALSE	-18.8642	TRUE	0.0167228	FALSE	0.462448	FALSE	18.9676	TRUE	na	FALSE	-18.4964	TRUE	-0.0722219	FALSE	-18.4998	TRUE	-3.70294	TRUE	8.83324	TRUE	12.4925	TRUE	-8.82786	TRUE	-12.7433	TRUE
hsa-miR-516a-3p-4373183	B	0.248422	FALSE	0.102682	FALSE	0.22299	FALSE	-0.200204	FALSE	0.0681414	FALSE	0.00301976	FALSE	0.307826	FALSE	0.188626	FALSE	0.111488	FALSE	na	FALSE	0.740372	TRUE	-0.359716	TRUE	-1.14602	TRUE	-0.804699	TRUE	-0.276389	FALSE
hsa-miR-517*-4378078	B	na	FALSE	na	FALSE	na	FALSE	na	FALSE	na	FALSE	na	FALSE	na	FALSE	na	FALSE	na	FALSE	na	FALSE	na	FALSE	na	FALSE	na	FALSE	na	FALSE	na	FALSE
hsa-miR-518c*-4378082	B	na	FALSE	na	FALSE	na	FALSE	na	FALSE	na	FALSE	na	FALSE	na	FALSE	na	FALSE	na	FALSE	na	FALSE	na	FALSE	na	FALSE	na	FALSE	na	FALSE	na	FALSE
hsa-miR-518e*-4395482	B	na	FALSE	na	FALSE	na	FALSE	na	FALSE	na	FALSE	na	FALSE	na	FALSE	na	FALSE	na	FALSE	na	FALSE	na	FALSE	na	FALSE	na	FALSE	na	FALSE	na	FALSE
hsa-miR-518f*-4395498	B	na	FALSE	na	FALSE	na	FALSE	na	FALSE	na	FALSE	na	FALSE	na	FALSE	na	FALSE	na	FALSE	na	FALSE	na	FALSE	na	FALSE	na	FALSE	na	FALSE	na	FALSE
hsa-miR-519b-3p-4395495	B	na	FALSE	na	FALSE	na	FALSE	na	FALSE	na	FALSE	na	FALSE	na	FALSE	na	FALSE	na	FALSE	na	FALSE	na	FALSE	na	FALSE	na	FALSE	na	FALSE	na	FALSE
hsa-miR-519e*-4378084	B	na	FALSE	na	FALSE	na	FALSE	na	FALSE	na	FALSE	na	FALSE	na	FALSE	na	FALSE	na	FALSE	na	FALSE	na	FALSE	na	FALSE	na	FALSE	na	FALSE	na	FALSE
hsa-miR-520c-3p-4395511	B	-0.398305	FALSE	-0.228099	FALSE	-0.171171	FALSE	1.13986	TRUE	-0.248918	FALSE	-0.252224	FALSE	0.992289	FALSE	0.126649	FALSE	1.11721	FALSE	1.31308	FALSE	0.431877	TRUE	1.5917	TRUE	1.11884	TRUE	-5.17179	TRUE	-4.30538	TRUE
hsa-miR-520h-4373258	B	na	FALSE	na	FALSE	na	FALSE	na	FALSE	na	FALSE	na	FALSE	na	FALSE	na	FALSE	na	FALSE	na	FALSE	na	FALSE	na	FALSE	na	FALSE	na	FALSE	na	FALSE
hsa-miR-524-3p-4378087	B	na	FALSE	na	FALSE	na	FALSE	na	FALSE	na	FALSE	na	FALSE	na	FALSE	na	FALSE	na	FALSE	na	FALSE	na	FALSE	na	FALSE	na	FALSE	na	FALSE	na	FALSE
hsa-miR-526b*-4395494	B	-0.673621	TRUE	-0.0557175	FALSE	-1.1797	TRUE	1.27334	TRUE	-0.695832	TRUE	0.475032	FALSE	0.847091	FALSE	-1.05517	TRUE	1.42072	TRUE	0.434498	FALSE	0.0329438	FALSE	0.809224	TRUE	0.73331	TRUE	-4.00889	TRUE	-3.26417	TRUE
hsa-miR-541*-4395311	B	na	FALSE	na	FALSE	na	FALSE	na	FALSE	na	FALSE	na	FALSE	na	FALSE	na	FALSE	na	FALSE	na	FALSE	na	FALSE	-0.00584458	FALSE	-0.0260143	FALSE	na	FALSE	na	FALSE
hsa-miR-543-4395487	B	0.531965	TRUE	0.430107	FALSE	-2.07551	TRUE	-0.273119	FALSE	na	FALSE	2.57107	TRUE	na	FALSE	-2.43806	TRUE	na	FALSE	-2.0025	TRUE	-0.0542298	FALSE	na	FALSE	0.0937763	FALSE	0.360944	FALSE	-0.18934	FALSE
hsa-miR-545*-4395377	B	0.0570161	FALSE	-0.0462453	FALSE	-0.181892	FALSE	0.20247	FALSE	na	FALSE	na	FALSE	na	FALSE	na	FALSE	na	FALSE	na	FALSE	na	FALSE	na	FALSE	na	FALSE	-0.116361	FALSE	na	FALSE
hsa-miR-549-4380921	B	na	FALSE	na	FALSE	na	FALSE	na	FALSE	na	FALSE	na	FALSE	na	FALSE	na	FALSE	na	FALSE	na	FALSE	na	FALSE	-1.67369	TRUE	-1.69386	TRUE	na	FALSE	na	FALSE
hsa-miR-550-4395521	B	na	FALSE	na	FALSE	na	FALSE	na	FALSE	na	FALSE	na	FALSE	na	FALSE	na	FALSE	na	FALSE	na	FALSE	-0.103814	FALSE	0.115508	FALSE	0.170256	FALSE	-0.153383	FALSE	-0.26597	FALSE
hsa-miR-550*-4380954	B	na	FALSE	na	FALSE	na	FALSE	na	FALSE	na	FALSE	na	FALSE	na	FALSE	na	FALSE	na	FALSE	na	FALSE	na	FALSE	0.0349676	FALSE	0.0147978	FALSE	na	FALSE	na	FALSE
hsa-miR-551a-4380929	B	na	FALSE	na	FALSE	na	FALSE	na	FALSE	na	FALSE	na	FALSE	na	FALSE	na	FALSE	na	FALSE	na	FALSE	na	FALSE	na	FALSE	na	FALSE	na	FALSE	na	FALSE
hsa-miR-551b*-4395457	B	na	FALSE	na	FALSE	na	FALSE	na	FALSE	na	FALSE	na	FALSE	na	FALSE	na	FALSE	na	FALSE	na	FALSE	na	FALSE	na	FALSE	na	FALSE	na	FALSE	na	FALSE
hsa-miR-552-4380930	B	na	FALSE	na	FALSE	na	FALSE	na	FALSE	na	FALSE	na	FALSE	na	FALSE	na	FALSE	na	FALSE	na	FALSE	na	FALSE	na	FALSE	na	FALSE	na	FALSE	na	FALSE
hsa-miR-553-4380931	B	na	FALSE	na	FALSE	na	FALSE	na	FALSE	na	FALSE	na	FALSE	na	FALSE	na	FALSE	na	FALSE	na	FALSE	na	FALSE	na	FALSE	na	FALSE	na	FALSE	na	FALSE
hsa-miR-554-4380932	B	na	FALSE	na	FALSE	na	FALSE	na	FALSE	na	FALSE	na	FALSE	na	FALSE	na	FALSE	na	FALSE	na	FALSE	na	FALSE	na	FALSE	na	FALSE	na	FALSE	na	FALSE
hsa-miR-555-4380933	B	na	FALSE	na	FALSE	na	FALSE	na	FALSE	na	FALSE	na	FALSE	na	FALSE	na	FALSE	na	FALSE	na	FALSE	na	FALSE	na	FALSE	na	FALSE	na	FALSE	na	FALSE
hsa-miR-557-4380935	B	na	FALSE	na	FALSE	na	FALSE	na	FALSE	na	FALSE	na	FALSE	na	FALSE	na	FALSE	na	FALSE	na	FALSE	na	FALSE	na	FALSE	na	FALSE	na	FALSE	na	FALSE
hsa-miR-558-4380936	B	na	FALSE	na	FALSE	na	FALSE	na	FALSE	na	FALSE	na	FALSE	na	FALSE	na	FALSE	na	FALSE	na	FALSE	na	FALSE	na	FALSE	na	FALSE	na	FALSE	na	FALSE
hsa-miR-559-4380937	B	na	FALSE	na	FALSE	na	FALSE	na	FALSE	na	FALSE	na	FALSE	na	FALSE	na	FALSE	na	FALSE	na	FALSE	na	FALSE	na	FALSE	na	FALSE	na	FALSE	na	FALSE
hsa-miR-562-4380939	B	na	FALSE	na	FALSE	na	FALSE	na	FALSE	na	FALSE	na	FALSE	na	FALSE	na	FALSE	na	FALSE	na	FALSE	na	FALSE	na	FALSE	na	FALSE	na	FALSE	na	FALSE
hsa-miR-563-4380940	B	na	FALSE	na	FALSE	na	FALSE	na	FALSE	na	FALSE	na	FALSE	na	FALSE	na	FALSE	na	FALSE	na	FALSE	na	FALSE	na	FALSE	na	FALSE	na	FALSE	na	FALSE
hsa-miR-564-4380941	B	na	FALSE	na	FALSE	na	FALSE	na	FALSE	na	FALSE	na	FALSE	na	FALSE	na	FALSE	na	FALSE	na	FALSE	na	FALSE	-0.275034	FALSE	-0.295203	FALSE	na	FALSE	na	FALSE
hsa-miR-565-4380942	B	na	FALSE	na	FALSE	na	FALSE	na	FALSE	na	FALSE	na	FALSE	na	FALSE	na	FALSE	na	FALSE	na	FALSE	na	FALSE	na	FALSE	na	FALSE	na	FALSE	na	FALSE
hsa-miR-566-4380943	B	na	FALSE	na	FALSE	na	FALSE	na	FALSE	na	FALSE	na	FALSE	na	FALSE	na	FALSE	na	FALSE	na	FALSE	na	FALSE	na	FALSE	na	FALSE	na	FALSE	na	FALSE
hsa-miR-567-4380944	B	na	FALSE	na	FALSE	na	FALSE	na	FALSE	na	FALSE	na	FALSE	na	FALSE	na	FALSE	na	FALSE	na	FALSE	na	FALSE	na	FALSE	na	FALSE	na	FALSE	na	FALSE
hsa-miR-569-4380946	B	na	FALSE	na	FALSE	na	FALSE	na	FALSE	na	FALSE	na	FALSE	na	FALSE	na	FALSE	na	FALSE	na	FALSE	na	FALSE	na	FALSE	na	FALSE	na	FALSE	na	FALSE
hsa-miR-571-4381016	B	0.0256859	FALSE	0.500576	TRUE	0.367046	FALSE	-0.343475	FALSE	-0.551887	TRUE	-0.362795	FALSE	-0.0579886	FALSE	na	FALSE	na	FALSE	na	FALSE	0.427118	TRUE	-0.869899	TRUE	-1.34417	TRUE	-0.224051	FALSE	0.215103	FALSE
hsa-miR-572-4381017	B	na	FALSE	na	FALSE	na	FALSE	na	FALSE	na	FALSE	na	FALSE	na	FALSE	na	FALSE	na	FALSE	na	FALSE	0.144368	FALSE	0.249386	FALSE	0.0566468	FALSE	-0.303188	FALSE	-0.167717	FALSE
hsa-miR-573-4381018	B	na	FALSE	na	FALSE	na	FALSE	na	FALSE	na	FALSE	na	FALSE	na	FALSE	na	FALSE	na	FALSE	na	FALSE	-2.41143	TRUE	5.31821	TRUE	7.68351	TRUE	-5.47492	TRUE	-7.8995	TRUE
hsa-miR-575-4381020	B	na	FALSE	na	FALSE	na	FALSE	na	FALSE	na	FALSE	na	FALSE	na	FALSE	na	FALSE	na	FALSE	na	FALSE	na	FALSE	na	FALSE	na	FALSE	na	FALSE	na	FALSE
hsa-miR-578-4381022	B	na	FALSE	na	FALSE	na	FALSE	na	FALSE	na	FALSE	na	FALSE	na	FALSE	na	FALSE	na	FALSE	na	FALSE	na	FALSE	na	FALSE	na	FALSE	na	FALSE	na	FALSE
hsa-miR-580-4381024	B	0.921204	TRUE	0.820497	TRUE	0.688205	TRUE	-0.662882	FALSE	na	FALSE	na	FALSE	na	FALSE	na	FALSE	na	FALSE	na	FALSE	0.0248425	FALSE	0.142002	FALSE	na	FALSE	0.69853	TRUE	na	FALSE
hsa-miR-581-4386744	B	na	FALSE	na	FALSE	na	FALSE	na	FALSE	na	FALSE	na	FALSE	na	FALSE	na	FALSE	na	FALSE	na	FALSE	na	FALSE	na	FALSE	na	FALSE	na	FALSE	na	FALSE
hsa-miR-583-4381025	B	na	FALSE	na	FALSE	na	FALSE	na	FALSE	na	FALSE	na	FALSE	na	FALSE	na	FALSE	na	FALSE	na	FALSE	na	FALSE	na	FALSE	na	FALSE	na	FALSE	na	FALSE
hsa-miR-584-4381026	B	0.356331	FALSE	0.644224	TRUE	0.566905	FALSE	-1.57207	TRUE	-0.362029	FALSE	-0.229943	FALSE	-0.95429	TRUE	-0.0127421	FALSE	-0.721044	FALSE	-0.666166	FALSE	-0.508978	TRUE	-0.700507	TRUE	-0.240507	FALSE	1.00831	TRUE	0.178836	FALSE
hsa-miR-585-4381027	B	na	FALSE	na	FALSE	na	FALSE	na	FALSE	na	FALSE	na	FALSE	na	FALSE	na	FALSE	na	FALSE	na	FALSE	na	FALSE	na	FALSE	na	FALSE	na	FALSE	na	FALSE
hsa-miR-586-4380949	B	na	FALSE	na	FALSE	na	FALSE	na	FALSE	na	FALSE	na	FALSE	na	FALSE	na	FALSE	na	FALSE	na	FALSE	na	FALSE	na	FALSE	na	FALSE	na	FALSE	na	FALSE
hsa-miR-587-4380950	B	na	FALSE	na	FALSE	na	FALSE	na	FALSE	na	FALSE	na	FALSE	na	FALSE	na	FALSE	na	FALSE	na	FALSE	na	FALSE	na	FALSE	na	FALSE	na	FALSE	na	FALSE
hsa-miR-588-4380952	B	na	FALSE	na	FALSE	na	FALSE	na	FALSE	na	FALSE	na	FALSE	na	FALSE	na	FALSE	na	FALSE	na	FALSE	na	FALSE	na	FALSE	na	FALSE	na	FALSE	na	FALSE
hsa-miR-589*-4380953	B	0.658708	TRUE	0.557225	TRUE	-0.151578	FALSE	-0.400032	FALSE	na	FALSE	0.785724	FALSE	na	FALSE	-0.64174	FALSE	na	FALSE	-0.206182	FALSE	0.164156	FALSE	-0.246565	FALSE	-0.459032	TRUE	0.295532	FALSE	na	FALSE
hsa-miR-591-4380955	B	na	FALSE	na	FALSE	na	FALSE	na	FALSE	na	FALSE	na	FALSE	na	FALSE	na	FALSE	na	FALSE	na	FALSE	0.234399	FALSE	0.350857	TRUE	na	FALSE	-0.389329	TRUE	na	FALSE
hsa-miR-592-4380956	B	na	FALSE	na	FALSE	na	FALSE	na	FALSE	na	FALSE	na	FALSE	na	FALSE	na	FALSE	na	FALSE	na	FALSE	-0.0425368	FALSE	0.0239534	FALSE	0.0175068	FALSE	na	FALSE	-0.177647	FALSE
hsa-miR-593-4395522	B	na	FALSE	na	FALSE	na	FALSE	na	FALSE	na	FALSE	na	FALSE	na	FALSE	na	FALSE	na	FALSE	na	FALSE	na	FALSE	na	FALSE	na	FALSE	na	FALSE	na	FALSE
hsa-miR-593*-4380957	B	na	FALSE	na	FALSE	na	FALSE	na	FALSE	na	FALSE	na	FALSE	na	FALSE	na	FALSE	na	FALSE	na	FALSE	na	FALSE	na	FALSE	na	FALSE	na	FALSE	na	FALSE
hsa-miR-595-4395178	B	na	FALSE	na	FALSE	na	FALSE	na	FALSE	na	FALSE	na	FALSE	na	FALSE	na	FALSE	na	FALSE	na	FALSE	na	FALSE	na	FALSE	na	FALSE	na	FALSE	na	FALSE
hsa-miR-596-4380959	B	na	FALSE	na	FALSE	na	FALSE	na	FALSE	na	FALSE	na	FALSE	na	FALSE	na	FALSE	na	FALSE	na	FALSE	na	FALSE	na	FALSE	na	FALSE	na	FALSE	na	FALSE
hsa-miR-599-4380962	B	na	FALSE	na	FALSE	na	FALSE	na	FALSE	na	FALSE	na	FALSE	na	FALSE	na	FALSE	na	FALSE	na	FALSE	na	FALSE	na	FALSE	na	FALSE	na	FALSE	na	FALSE
hsa-miR-600-4380963	B	na	FALSE	na	FALSE	na	FALSE	na	FALSE	na	FALSE	na	FALSE	na	FALSE	na	FALSE	na	FALSE	na	FALSE	na	FALSE	0.0483525	FALSE	0.0281827	FALSE	na	FALSE	na	FALSE
hsa-miR-601-4380965	B	0.215616	FALSE	0.158927	FALSE	-6.68996	TRUE	-0.00237386	FALSE	-0.0213137	FALSE	6.84081	TRUE	0.472584	FALSE	-6.78028	TRUE	na	FALSE	-6.34473	TRUE	-0.413685	TRUE	3.20675	TRUE	3.57509	TRUE	-3.03688	TRUE	-3.63129	TRUE
hsa-miR-603-4380972	B	na	FALSE	na	FALSE	na	FALSE	na	FALSE	na	FALSE	na	FALSE	na	FALSE	na	FALSE	na	FALSE	na	FALSE	na	FALSE	na	FALSE	na	FALSE	na	FALSE	na	FALSE
hsa-miR-604-4380973	B	na	FALSE	na	FALSE	na	FALSE	na	FALSE	na	FALSE	na	FALSE	na	FALSE	na	FALSE	na	FALSE	na	FALSE	-0.0354284	FALSE	0.00911759	FALSE	-0.00442349	FALSE	na	FALSE	-0.170539	FALSE
hsa-miR-605-4386742	B	na	FALSE	na	FALSE	-0.894997	TRUE	na	FALSE	na	FALSE	0.91254	FALSE	na	FALSE	-0.769336	FALSE	na	FALSE	-0.333778	FALSE	0.150298	FALSE	0.335239	TRUE	0.137387	FALSE	-0.879817	TRUE	-0.738889	TRUE
hsa-miR-606-4380974	B	na	FALSE	na	FALSE	na	FALSE	na	FALSE	na	FALSE	na	FALSE	na	FALSE	na	FALSE	na	FALSE	na	FALSE	na	FALSE	na	FALSE	na	FALSE	na	FALSE	na	FALSE
hsa-miR-607-4380975	B	na	FALSE	na	FALSE	na	FALSE	na	FALSE	na	FALSE	na	FALSE	na	FALSE	na	FALSE	na	FALSE	na	FALSE	na	FALSE	na	FALSE	na	FALSE	na	FALSE	na	FALSE
hsa-miR-608-4380976	B	na	FALSE	na	FALSE	na	FALSE	na	FALSE	na	FALSE	na	FALSE	na	FALSE	na	FALSE	na	FALSE	na	FALSE	na	FALSE	na	FALSE	na	FALSE	na	FALSE	na	FALSE
hsa-miR-609-4380978	B	na	FALSE	na	FALSE	na	FALSE	na	FALSE	na	FALSE	na	FALSE	na	FALSE	na	FALSE	na	FALSE	na	FALSE	na	FALSE	na	FALSE	na	FALSE	na	FALSE	na	FALSE
hsa-miR-610-4380980	B	0.0763479	FALSE	1.8516	TRUE	0.365959	FALSE	-3.55464	TRUE	-1.84409	TRUE	-0.308845	FALSE	-3.21418	TRUE	-1.42728	TRUE	-1.49942	TRUE	-2.86055	TRUE	0.939096	TRUE	-0.341908	FALSE	-1.3235	TRUE	0.380624	FALSE	1.27781	TRUE
hsa-miR-612-4380983	B	na	FALSE	na	FALSE	na	FALSE	na	FALSE	na	FALSE	na	FALSE	na	FALSE	na	FALSE	na	FALSE	na	FALSE	na	FALSE	na	FALSE	na	FALSE	na	FALSE	na	FALSE
hsa-miR-613-4380989	B	na	FALSE	na	FALSE	na	FALSE	na	FALSE	na	FALSE	na	FALSE	na	FALSE	na	FALSE	na	FALSE	na	FALSE	na	FALSE	na	FALSE	na	FALSE	na	FALSE	na	FALSE
hsa-miR-614-4380990	B	na	FALSE	na	FALSE	na	FALSE	na	FALSE	na	FALSE	na	FALSE	na	FALSE	na	FALSE	na	FALSE	na	FALSE	na	FALSE	na	FALSE	na	FALSE	na	FALSE	na	FALSE
hsa-miR-616*-4380992	B	na	FALSE	na	FALSE	na	FALSE	na	FALSE	na	FALSE	na	FALSE	na	FALSE	na	FALSE	na	FALSE	na	FALSE	-0.0495175	FALSE	-0.0386436	FALSE	-0.0381232	FALSE	na	FALSE	-0.184628	FALSE
hsa-miR-617-4380994	B	na	FALSE	na	FALSE	na	FALSE	na	FALSE	na	FALSE	na	FALSE	na	FALSE	na	FALSE	na	FALSE	na	FALSE	na	FALSE	na	FALSE	na	FALSE	na	FALSE	na	FALSE
hsa-miR-619-4380998	B	na	FALSE	na	FALSE	na	FALSE	na	FALSE	na	FALSE	na	FALSE	na	FALSE	na	FALSE	na	FALSE	na	FALSE	na	FALSE	na	FALSE	na	FALSE	na	FALSE	na	FALSE
hsa-miR-621-4381001	B	na	FALSE	na	FALSE	na	FALSE	na	FALSE	na	FALSE	na	FALSE	na	FALSE	na	FALSE	na	FALSE	na	FALSE	na	FALSE	na	FALSE	na	FALSE	na	FALSE	na	FALSE
hsa-miR-622-4380961	B	na	FALSE	na	FALSE	na	FALSE	na	FALSE	na	FALSE	na	FALSE	na	FALSE	na	FALSE	na	FALSE	na	FALSE	na	FALSE	na	FALSE	na	FALSE	na	FALSE	na	FALSE
hsa-miR-623-4386740	B	na	FALSE	na	FALSE	na	FALSE	na	FALSE	na	FALSE	na	FALSE	na	FALSE	na	FALSE	na	FALSE	na	FALSE	na	FALSE	na	FALSE	na	FALSE	na	FALSE	na	FALSE
hsa-miR-624*-4380964	B	na	FALSE	na	FALSE	na	FALSE	na	FALSE	na	FALSE	na	FALSE	na	FALSE	na	FALSE	na	FALSE	na	FALSE	0.164156	FALSE	0.28085	TRUE	na	FALSE	-0.319144	FALSE	na	FALSE
hsa-miR-625*-4395543	B	2.28572	TRUE	1.04712	TRUE	1.61736	TRUE	1.04829	TRUE	1.18477	TRUE	0.661534	FALSE	3.50597	TRUE	0.616402	FALSE	2.23703	TRUE	2.90378	TRUE	-0.329706	TRUE	-2.0015	TRUE	-1.71082	TRUE	3.07853	TRUE	0.481761	FALSE
hsa-miR-626-4380966	B	na	FALSE	na	FALSE	na	FALSE	na	FALSE	na	FALSE	na	FALSE	na	FALSE	na	FALSE	na	FALSE	na	FALSE	na	FALSE	na	FALSE	na	FALSE	na	FALSE	na	FALSE
hsa-miR-628-3p-4395545	B	0.386248	FALSE	-0.376796	FALSE	-1.00329	TRUE	2.38253	TRUE	0.685934	TRUE	1.35989	TRUE	3.00292	TRUE	-0.557999	FALSE	2.20114	TRUE	1.71044	FALSE	-0.0185838	FALSE	0.29553	TRUE	0.265551	TRUE	0.389037	FALSE	0.0204947	FALSE
hsa-miR-629*-4380969	B	-0.361333	FALSE	0.103981	FALSE	-2.24349	TRUE	4.15074	TRUE	-0.542318	TRUE	1.84486	TRUE	4.00875	TRUE	-2.27968	TRUE	4.44294	TRUE	2.23151	TRUE	-0.793234	TRUE	-0.786493	TRUE	-0.043709	FALSE	0.55294	TRUE	0.16108	FALSE
hsa-miR-630-4380970	B	-1.36555	TRUE	-0.198123	FALSE	na	FALSE	2.24744	TRUE	-1.24616	TRUE	-1.19887	TRUE	1.12304	TRUE	0.0759191	FALSE	2.25002	TRUE	2.39514	TRUE	na	FALSE	na	FALSE	na	FALSE	na	FALSE	1.25533	TRUE
hsa-miR-631-4380971	B	na	FALSE	na	FALSE	na	FALSE	na	FALSE	na	FALSE	na	FALSE	na	FALSE	na	FALSE	na	FALSE	na	FALSE	na	FALSE	na	FALSE	na	FALSE	na	FALSE	na	FALSE
hsa-miR-632-4380977	B	-0.732843	TRUE	-2.04239	TRUE	0.408323	FALSE	-1.33316	TRUE	1.23298	TRUE	-1.16167	TRUE	-1.80487	TRUE	2.52084	TRUE	-3.16836	TRUE	-0.584528	FALSE	0.257577	FALSE	1.16682	TRUE	0.865592	TRUE	-1.97085	TRUE	-0.941681	TRUE
hsa-miR-633-4380979	B	na	FALSE	na	FALSE	na	FALSE	na	FALSE	na	FALSE	na	FALSE	na	FALSE	na	FALSE	na	FALSE	na	FALSE	na	FALSE	na	FALSE	na	FALSE	na	FALSE	na	FALSE
hsa-miR-634-4380981	B	na	FALSE	na	FALSE	na	FALSE	na	FALSE	na	FALSE	na	FALSE	na	FALSE	na	FALSE	na	FALSE	na	FALSE	na	FALSE	na	FALSE	na	FALSE	na	FALSE	na	FALSE
hsa-miR-635-4380982	B	na	FALSE	na	FALSE	na	FALSE	na	FALSE	na	FALSE	na	FALSE	na	FALSE	na	FALSE	na	FALSE	na	FALSE	na	FALSE	na	FALSE	na	FALSE	na	FALSE	na	FALSE
hsa-miR-637-4380985	B	na	FALSE	na	FALSE	na	FALSE	na	FALSE	na	FALSE	na	FALSE	na	FALSE	na	FALSE	na	FALSE	na	FALSE	na	FALSE	na	FALSE	na	FALSE	na	FALSE	na	FALSE
hsa-miR-638-4380986	B	0.12736	FALSE	0.024306	FALSE	-0.111068	FALSE	0.132031	FALSE	na	FALSE	na	FALSE	na	FALSE	na	FALSE	na	FALSE	na	FALSE	0.27557	TRUE	-0.38747	TRUE	-0.710975	TRUE	-0.350818	FALSE	-0.164941	FALSE
hsa-miR-639-4380987	B	-0.0724691	FALSE	na	FALSE	na	FALSE	na	FALSE	-0.0948821	FALSE	0.0942099	FALSE	0.399016	FALSE	na	FALSE	na	FALSE	na	FALSE	na	FALSE	-0.0823436	FALSE	-0.102513	FALSE	na	FALSE	-0.0438014	FALSE
hsa-miR-640-4386743	B	na	FALSE	na	FALSE	na	FALSE	na	FALSE	na	FALSE	na	FALSE	na	FALSE	na	FALSE	na	FALSE	na	FALSE	na	FALSE	na	FALSE	na	FALSE	na	FALSE	na	FALSE
hsa-miR-641-4380988	B	na	FALSE	na	FALSE	na	FALSE	na	FALSE	na	FALSE	na	FALSE	na	FALSE	na	FALSE	na	FALSE	na	FALSE	na	FALSE	na	FALSE	na	FALSE	na	FALSE	na	FALSE
hsa-miR-643-4380997	B	-0.163659	FALSE	na	FALSE	na	FALSE	na	FALSE	-0.186072	FALSE	0.00301976	FALSE	0.307826	FALSE	na	FALSE	na	FALSE	na	FALSE	na	FALSE	na	FALSE	na	FALSE	na	FALSE	0.0478158	FALSE
hsa-miR-644-4380999	B	na	FALSE	na	FALSE	na	FALSE	na	FALSE	na	FALSE	na	FALSE	na	FALSE	na	FALSE	na	FALSE	na	FALSE	na	FALSE	na	FALSE	na	FALSE	na	FALSE	na	FALSE
hsa-miR-645-4381000	B	-0.535564	TRUE	-0.697558	TRUE	0.399228	FALSE	-0.375481	FALSE	0.0842251	FALSE	-0.956008	TRUE	-0.651202	FALSE	1.16627	TRUE	-0.864311	FALSE	na	FALSE	0.499488	TRUE	0.140248	FALSE	-0.406407	TRUE	-0.0779027	FALSE	0.997584	TRUE
hsa-miR-646-4381002	B	na	FALSE	na	FALSE	na	FALSE	na	FALSE	na	FALSE	na	FALSE	na	FALSE	na	FALSE	na	FALSE	na	FALSE	na	FALSE	na	FALSE	na	FALSE	na	FALSE	na	FALSE
hsa-miR-647-4381003	B	na	FALSE	na	FALSE	na	FALSE	na	FALSE	na	FALSE	na	FALSE	na	FALSE	na	FALSE	na	FALSE	na	FALSE	na	FALSE	na	FALSE	na	FALSE	na	FALSE	na	FALSE
hsa-miR-648-4381004	B	na	FALSE	na	FALSE	na	FALSE	na	FALSE	na	FALSE	na	FALSE	na	FALSE	na	FALSE	na	FALSE	na	FALSE	na	FALSE	na	FALSE	na	FALSE	na	FALSE	na	FALSE
hsa-miR-649-4381005	B	-1.02602	TRUE	na	FALSE	na	FALSE	na	FALSE	-1.04844	TRUE	-0.859345	TRUE	-0.554539	FALSE	na	FALSE	na	FALSE	na	FALSE	na	FALSE	na	FALSE	na	FALSE	na	FALSE	0.914219	TRUE
hsa-miR-650-4381006	B	-4.51402	TRUE	0.487133	FALSE	0.353551	FALSE	0.748332	TRUE	-5.07819	TRUE	-4.88909	TRUE	-3.51539	TRUE	na	FALSE	1.43951	TRUE	1.44283	FALSE	na	FALSE	na	FALSE	na	FALSE	0.418085	FALSE	4.96284	TRUE
hsa-miR-656-4380920	B	0.188775	FALSE	0.0859028	FALSE	-0.0492323	FALSE	0.0705334	FALSE	na	FALSE	na	FALSE	na	FALSE	na	FALSE	na	FALSE	na	FALSE	na	FALSE	na	FALSE	na	FALSE	0.0160516	FALSE	na	FALSE
hsa-miR-657-4380922	B	-0.123271	FALSE	na	FALSE	na	FALSE	na	FALSE	-0.145684	FALSE	0.0434079	FALSE	0.348214	FALSE	na	FALSE	na	FALSE	na	FALSE	na	FALSE	na	FALSE	na	FALSE	na	FALSE	0.00723848	FALSE
hsa-miR-658-4380923	B	-1.44071	TRUE	na	FALSE	na	FALSE	na	FALSE	-1.46312	TRUE	-1.27403	TRUE	-0.969227	TRUE	na	FALSE	na	FALSE	na	FALSE	na	FALSE	na	FALSE	na	FALSE	na	FALSE	1.33085	TRUE
hsa-miR-659-4380924	B	na	FALSE	na	FALSE	na	FALSE	na	FALSE	na	FALSE	na	FALSE	na	FALSE	na	FALSE	na	FALSE	na	FALSE	na	FALSE	na	FALSE	na	FALSE	na	FALSE	na	FALSE
hsa-miR-661-4381009	B	0.0781213	FALSE	-0.0250778	FALSE	-0.160643	FALSE	0.181336	FALSE	na	FALSE	na	FALSE	na	FALSE	na	FALSE	na	FALSE	na	FALSE	-0.118418	FALSE	-0.157706	FALSE	-0.0884194	FALSE	-0.0951511	FALSE	-0.253529	FALSE
hsa-miR-662-4381010	B	-0.694596	TRUE	na	FALSE	na	FALSE	na	FALSE	-0.717009	TRUE	-0.527917	FALSE	-0.223111	FALSE	na	FALSE	na	FALSE	na	FALSE	na	FALSE	na	FALSE	na	FALSE	na	FALSE	0.581239	FALSE
hsa-miR-668-4395181	B	0.176092	FALSE	0.0731824	FALSE	-0.062002	FALSE	0.0832334	FALSE	na	FALSE	na	FALSE	na	FALSE	na	FALSE	na	FALSE	na	FALSE	na	FALSE	na	FALSE	na	FALSE	0.00330571	FALSE	na	FALSE
hsa-miR-675-4395192	B	-0.0411606	FALSE	na	FALSE	na	FALSE	na	FALSE	-0.0635735	FALSE	0.125518	FALSE	0.430325	FALSE	na	FALSE	na	FALSE	na	FALSE	na	FALSE	na	FALSE	na	FALSE	na	FALSE	-0.0752566	FALSE
hsa-miR-7-1*-4381118	B	2.13333	TRUE	1.75271	TRUE	2.29068	TRUE	1.01238	TRUE	0.309946	FALSE	-0.165372	FALSE	3.37555	TRUE	0.598096	FALSE	2.95333	TRUE	3.61852	TRUE	-1.44789	TRUE	-2.86534	TRUE	-1.46862	TRUE	2.46503	TRUE	-1.08881	TRUE
hsa-miR-7-2*-4395425	B	na	FALSE	na	FALSE	na	FALSE	na	FALSE	na	FALSE	na	FALSE	na	FALSE	na	FALSE	na	FALSE	na	FALSE	na	FALSE	na	FALSE	na	FALSE	na	FALSE	na	FALSE
hsa-miR-7-4378130	B	0.210871	FALSE	-0.888006	TRUE	-2.66014	TRUE	0.0484071	FALSE	1.02002	TRUE	2.83082	TRUE	na	FALSE	-1.70144	TRUE	-0.63019	FALSE	-2.26384	TRUE	0.277294	TRUE	0.436195	TRUE	0.111411	FALSE	-0.583176	TRUE	-0.479762	TRUE
hsa-miR-708*-4395453	B	na	FALSE	na	FALSE	na	FALSE	na	FALSE	na	FALSE	na	FALSE	na	FALSE	na	FALSE	na	FALSE	na	FALSE	na	FALSE	na	FALSE	na	FALSE	na	FALSE	na	FALSE
hsa-miR-744*-4395436	B	na	FALSE	na	FALSE	na	FALSE	na	FALSE	na	FALSE	na	FALSE	na	FALSE	na	FALSE	na	FALSE	na	FALSE	na	FALSE	na	FALSE	na	FALSE	na	FALSE	na	FALSE
hsa-miR-760-4395439	B	-0.348813	FALSE	0.000533434	FALSE	4.46301	TRUE	-4.4171	TRUE	-0.417547	TRUE	-4.80544	TRUE	-4.50064	TRUE	4.52264	TRUE	-4.21434	TRUE	na	FALSE	0.635687	TRUE	-3.73404	TRUE	-4.4143	TRUE	2.30784	TRUE	3.32941	TRUE
hsa-miR-766-4395177	B	3.73329	TRUE	1.09984	TRUE	2.95632	TRUE	1.24422	TRUE	2.57592	TRUE	0.77718	FALSE	5.16013	TRUE	1.90583	TRUE	2.49481	TRUE	4.45439	TRUE	1.95422	TRUE	-0.00965006	FALSE	-1.99926	TRUE	2.00324	TRUE	0.237004	FALSE
hsa-miR-767-3p-4395184	B	na	FALSE	na	FALSE	na	FALSE	na	FALSE	na	FALSE	na	FALSE	na	FALSE	na	FALSE	na	FALSE	na	FALSE	na	FALSE	na	FALSE	na	FALSE	na	FALSE	na	FALSE
hsa-miR-767-5p-4395182	B	na	FALSE	na	FALSE	na	FALSE	na	FALSE	na	FALSE	na	FALSE	na	FALSE	na	FALSE	na	FALSE	na	FALSE	na	FALSE	na	FALSE	na	FALSE	na	FALSE	na	FALSE
hsa-miR-768-3p-4395188	B	0.0309415	FALSE	-1.57923	TRUE	-1.77792	TRUE	0.908065	TRUE	1.53148	TRUE	1.77425	TRUE	1.18858	TRUE	-0.127259	FALSE	-0.467274	FALSE	-0.528706	FALSE	-0.454531	TRUE	0.642293	TRUE	1.04836	TRUE	-0.621906	TRUE	-1.06989	TRUE
hsa-miR-769-3p-4395190	B	-1.19212	TRUE	na	FALSE	na	FALSE	na	FALSE	-1.21453	TRUE	-1.02544	TRUE	-0.720631	FALSE	na	FALSE	na	FALSE	na	FALSE	na	FALSE	0.0239534	FALSE	0.00378368	FALSE	na	FALSE	1.08109	TRUE
hsa-miR-769-5p-4395186	B	1.78633	TRUE	0.108594	FALSE	-0.258901	FALSE	-1.67126	TRUE	1.60344	TRUE	2.02088	TRUE	0.376653	FALSE	-0.302101	FALSE	-1.35602	TRUE	-1.5917	TRUE	-0.86441	TRUE	-0.589562	TRUE	0.224969	TRUE	1.25619	TRUE	-1.36532	TRUE
hsa-miR-770-5p-4395189	B	na	FALSE	na	FALSE	na	FALSE	na	FALSE	na	FALSE	na	FALSE	na	FALSE	na	FALSE	na	FALSE	na	FALSE	-0.0293385	FALSE	0.0730048	FALSE	0.0533857	FALSE	na	FALSE	-0.164449	FALSE
hsa-miR-801-4395183	B	-2.09292	TRUE	1.16441	TRUE	0.666026	FALSE	-1.00624	TRUE	-3.33236	TRUE	-2.7781	TRUE	-2.83847	TRUE	-0.433668	FALSE	na	FALSE	0.00189023	FALSE	-0.171256	FALSE	-1.75762	TRUE	-1.62983	TRUE	-3.03158	TRUE	-1.06531	TRUE
hsa-miR-875-5p-4395314	B	na	FALSE	na	FALSE	na	FALSE	na	FALSE	na	FALSE	na	FALSE	na	FALSE	na	FALSE	na	FALSE	na	FALSE	na	FALSE	na	FALSE	na	FALSE	na	FALSE	na	FALSE
hsa-miR-877-4395402	B	-2.10518	TRUE	-1.09559	TRUE	-0.911344	TRUE	3.01125	TRUE	-1.0795	TRUE	-1.22057	TRUE	1.10907	FALSE	0.247301	FALSE	2.08763	TRUE	2.39396	TRUE	0.467402	TRUE	0.253796	FALSE	-0.253457	FALSE	-1.72043	TRUE	0.894586	TRUE
hsa-miR-888*-4395324	B	na	FALSE	na	FALSE	na	FALSE	na	FALSE	na	FALSE	na	FALSE	na	FALSE	na	FALSE	na	FALSE	na	FALSE	na	FALSE	na	FALSE	na	FALSE	na	FALSE	na	FALSE
hsa-miR-892b-4395325	B	na	FALSE	na	FALSE	na	FALSE	na	FALSE	na	FALSE	na	FALSE	na	FALSE	na	FALSE	na	FALSE	na	FALSE	na	FALSE	-0.299959	FALSE	-0.320128	FALSE	na	FALSE	na	FALSE
hsa-miR-9*-4395342	B	-1.03456	TRUE	-0.742906	TRUE	0.355151	FALSE	-0.331645	FALSE	-0.369554	FALSE	-1.41123	TRUE	-1.10642	TRUE	1.16772	TRUE	-0.865752	FALSE	na	FALSE	-0.92968	TRUE	-0.547648	TRUE	0.332332	TRUE	-0.308229	FALSE	-0.160718	FALSE
hsa-miR-920-4395261	B	na	FALSE	na	FALSE	na	FALSE	na	FALSE	na	FALSE	na	FALSE	na	FALSE	na	FALSE	na	FALSE	na	FALSE	na	FALSE	na	FALSE	na	FALSE	na	FALSE	na	FALSE
hsa-miR-921-4395262	B	na	FALSE	na	FALSE	na	FALSE	na	FALSE	na	FALSE	na	FALSE	na	FALSE	na	FALSE	na	FALSE	na	FALSE	na	FALSE	na	FALSE	na	FALSE	na	FALSE	na	FALSE
hsa-miR-922-4395263	B	na	FALSE	na	FALSE	na	FALSE	na	FALSE	na	FALSE	na	FALSE	na	FALSE	na	FALSE	na	FALSE	na	FALSE	na	FALSE	na	FALSE	na	FALSE	na	FALSE	na	FALSE
hsa-miR-923-4395264	B	-3.32581	TRUE	-1.5669	TRUE	0.907412	TRUE	-6.76643	TRUE	-1.82294	TRUE	-4.24694	TRUE	-9.8238	TRUE	2.53278	TRUE	-8.13487	TRUE	-5.5485	TRUE	-1.38625	TRUE	-0.695082	TRUE	0.647823	TRUE	0.964962	TRUE	2.95182	TRUE
hsa-miR-924-4395265	B	na	FALSE	na	FALSE	na	FALSE	na	FALSE	na	FALSE	na	FALSE	na	FALSE	na	FALSE	na	FALSE	na	FALSE	na	FALSE	na	FALSE	na	FALSE	na	FALSE	na	FALSE
hsa-miR-92a-1*-4395248	B	0.0739263	FALSE	-0.0292852	FALSE	-0.164866	FALSE	0.185537	FALSE	na	FALSE	na	FALSE	na	FALSE	na	FALSE	na	FALSE	na	FALSE	-0.0494612	FALSE	0.173506	FALSE	0.17409	FALSE	-0.184536	FALSE	-0.269811	FALSE
hsa-miR-92a-2*-4395249	B	na	FALSE	na	FALSE	na	FALSE	na	FALSE	na	FALSE	na	FALSE	na	FALSE	na	FALSE	na	FALSE	na	FALSE	na	FALSE	na	FALSE	na	FALSE	na	FALSE	na	FALSE
hsa-miR-92b*-4395454	B	na	FALSE	na	FALSE	na	FALSE	na	FALSE	na	FALSE	na	FALSE	na	FALSE	na	FALSE	na	FALSE	na	FALSE	na	FALSE	na	FALSE	na	FALSE	na	FALSE	na	FALSE
hsa-miR-93*-4395250	B	0.375898	FALSE	0.642547	TRUE	-0.571743	FALSE	2.66001	TRUE	-0.336497	FALSE	0.922631	TRUE	3.24588	TRUE	-1.15349	TRUE	3.4792	TRUE	2.3891	TRUE	-0.539713	TRUE	-1.57148	TRUE	-1.077	TRUE	0.204493	FALSE	-0.678149	TRUE
hsa-miR-933-4395287	B	na	FALSE	na	FALSE	na	FALSE	na	FALSE	na	FALSE	na	FALSE	na	FALSE	na	FALSE	na	FALSE	na	FALSE	na	FALSE	na	FALSE	na	FALSE	na	FALSE	na	FALSE
hsa-miR-934-4395288	B	na	FALSE	na	FALSE	na	FALSE	na	FALSE	na	FALSE	na	FALSE	na	FALSE	na	FALSE	na	FALSE	na	FALSE	na	FALSE	na	FALSE	na	FALSE	na	FALSE	na	FALSE
hsa-miR-935-4395289	B	na	FALSE	na	FALSE	na	FALSE	na	FALSE	na	FALSE	na	FALSE	na	FALSE	na	FALSE	na	FALSE	na	FALSE	na	FALSE	na	FALSE	na	FALSE	na	FALSE	na	FALSE
hsa-miR-936-4395290	B	na	FALSE	na	FALSE	na	FALSE	na	FALSE	na	FALSE	na	FALSE	na	FALSE	na	FALSE	na	FALSE	na	FALSE	na	FALSE	na	FALSE	na	FALSE	na	FALSE	na	FALSE
hsa-miR-937-4395291	B	0.0607099	FALSE	-0.0425407	FALSE	-0.178173	FALSE	0.198771	FALSE	na	FALSE	na	FALSE	na	FALSE	na	FALSE	na	FALSE	na	FALSE	na	FALSE	na	FALSE	na	FALSE	-0.112649	FALSE	na	FALSE
hsa-miR-938-4395292	B	na	FALSE	na	FALSE	na	FALSE	na	FALSE	na	FALSE	na	FALSE	na	FALSE	na	FALSE	na	FALSE	na	FALSE	na	FALSE	na	FALSE	na	FALSE	na	FALSE	na	FALSE
hsa-miR-939-4395293	B	na	FALSE	na	FALSE	na	FALSE	na	FALSE	na	FALSE	na	FALSE	na	FALSE	na	FALSE	na	FALSE	na	FALSE	na	FALSE	na	FALSE	na	FALSE	na	FALSE	na	FALSE
hsa-miR-941-4395294	B	na	FALSE	na	FALSE	na	FALSE	na	FALSE	na	FALSE	na	FALSE	na	FALSE	na	FALSE	na	FALSE	na	FALSE	na	FALSE	na	FALSE	na	FALSE	na	FALSE	na	FALSE
hsa-miR-942-4395298	B	0.838133	TRUE	0.396504	FALSE	-2.27659	TRUE	0.449492	FALSE	0.36509	FALSE	3.0773	TRUE	1.53869	TRUE	-2.60608	TRUE	1.04986	FALSE	-1.48729	FALSE	-0.465397	TRUE	-0.107133	FALSE	0.309708	TRUE	-0.228607	FALSE	-1.49848	TRUE
hsa-miR-943-4395299	B	na	FALSE	na	FALSE	na	FALSE	na	FALSE	na	FALSE	na	FALSE	na	FALSE	na	FALSE	na	FALSE	na	FALSE	na	FALSE	-0.0386436	FALSE	-0.0588134	FALSE	na	FALSE	na	FALSE
hsa-miR-944-4395300	B	na	FALSE	na	FALSE	na	FALSE	na	FALSE	na	FALSE	na	FALSE	na	FALSE	na	FALSE	na	FALSE	na	FALSE	na	FALSE	na	FALSE	na	FALSE	na	FALSE	na	FALSE
hsa-miR-96*-4395251	B	na	FALSE	na	FALSE	na	FALSE	na	FALSE	na	FALSE	na	FALSE	na	FALSE	na	FALSE	na	FALSE	na	FALSE	na	FALSE	na	FALSE	na	FALSE	na	FALSE	na	FALSE
hsa-miR-99a*-4395252	B	0.12736	FALSE	0.024306	FALSE	-0.111068	FALSE	0.132031	FALSE	na	FALSE	na	FALSE	na	FALSE	na	FALSE	na	FALSE	na	FALSE	-0.00578398	FALSE	0.111479	FALSE	na	FALSE	-0.0686524	FALSE	na	FALSE
hsa-miR-99b*-4395307	B	-0.502026	TRUE	-0.196703	FALSE	0.0199727	FALSE	0.00170574	FALSE	-0.383585	FALSE	-0.545789	FALSE	-0.240983	FALSE	0.285961	FALSE	0.0143367	FALSE	na	FALSE	0.2073	FALSE	-0.149747	FALSE	-0.40496	TRUE	-0.331348	FALSE	0.418463	FALSE
MammU6-4395470	B	-2.09951	TRUE	-5.02973	TRUE	-0.552081	FALSE	11.7251	TRUE	2.86434	TRUE	-1.56988	TRUE	9.72935	TRUE	4.54215	TRUE	6.81069	TRUE	11.3975	TRUE	-0.0514383	FALSE	-0.963435	TRUE	-0.947458	TRUE	-2.54904	TRUE	-0.462597	TRUE
RNU24-4373379	B	na	FALSE	na	FALSE	na	FALSE	na	FALSE	na	FALSE	na	FALSE	na	FALSE	na	FALSE	na	FALSE	na	FALSE	0.152017	FALSE	0.418321	TRUE	0.218246	TRUE	-0.516883	TRUE	-0.373939	FALSE
RNU43-4373375	B	na	FALSE	na	FALSE	na	FALSE	na	FALSE	na	FALSE	na	FALSE	na	FALSE	na	FALSE	na	FALSE	na	FALSE	na	FALSE	na	FALSE	na	FALSE	na	FALSE	na	FALSE
RNU44-4373384	B	na	FALSE	na	FALSE	na	FALSE	na	FALSE	na	FALSE	na	FALSE	na	FALSE	na	FALSE	na	FALSE	na	FALSE	na	FALSE	na	FALSE	na	FALSE	na	FALSE	na	FALSE
RNU48-4373383	B	1.25139	TRUE	0.563428	TRUE	1.38612	TRUE	4.23002	TRUE	0.614044	TRUE	-0.149014	FALSE	5.69088	TRUE	0.887176	TRUE	4.97392	TRUE	5.92774	TRUE	-0.00834841	FALSE	1.16266	TRUE	1.12732	TRUE	-1.95283	TRUE	-3.1835	TRUE
RNU6B-4373381	B	na	FALSE	na	FALSE	na	FALSE	na	FALSE	na	FALSE	na	FALSE	na	FALSE	na	FALSE	na	FALSE	na	FALSE	na	FALSE	na	FALSE	na	FALSE	na	FALSE	na	FALSE
TRUE = relevant (outside the 50th percentile showing little variation)
