# Supplementary material for: miRNA Signatures in Sera of Patients with Active Pulmonary Tuberculosis
Source: PLoS One. 2013 Nov 21;8(11):e80149. doi: 10.1371/journal.pone.0080149 (PMC3836984; doi:10.1371/journal.pone.0080149)
Supplement: Table S5 — Complete data analysis on individual specimens. The Table reports the p-value for the following comparison on individual specimens: TBnew vs TB CHILD, and healthy control (H) vs pulmonary active tuberculosis (PTB). P-adjusted (p-adj) is reported for the comparison H vs PTB. Values <0.05 are highlighted. na: not applicable (miRNAs not detected in at least 80% of subjects in at least one of the category considered where not included in the analysis). (XLSX) [file pone.0080149.s005.xlsx]

## Sheet: Table S5
Table S5
		INDIVIDUAL SPECIMENS
miRNA	Array	TBnew vs TB CHILD (p-val)	H vs PTB (p-val)	H vs PTB (p-adj)
ath-miR159a-4373390	A	na	na	na
has-miR-155-4395459	A	0.01375	0.40055	0.62964
hsa-let-7a-4373169	A	na	na	na
hsa-let-7b-4395446	A	0.24045	0.91695	0.926502
hsa-let-7c-4373167	A	na	na	na
hsa-let-7d-4395394	A	0.92265	0.3022	0.563719
hsa-let-7e-4395517	A	0.8089	0.00395	0.0342964
hsa-let-7f-4373164	A	na	na	na
hsa-let-7g-4395393	A	0.18125	0.6047	0.73229
hsa-miR-1-4395333	A	na	na	na
hsa-miR-100-4373160	A	0.947	0.55655	0.710334
hsa-miR-101-4395364	A	na	na	na
hsa-miR-103-4373158	A	na	na	na
hsa-miR-105-4395278	A	0.0988	0.17475	0.413433
hsa-miR-106a-4395280	A	0.03535	0.01145	0.0617028
hsa-miR-106b-4373155	A	na	na	na
hsa-miR-107-4373154	A	na	na	na
hsa-miR-10a-4373153	A	na	na	na
hsa-miR-10b-4395329	A	0.79615	0.0072	0.04365
hsa-miR-122-4395356	A	na	na	na
hsa-miR-124-4373295	A	na	na	na
hsa-miR-125a-3p-4395310	A	0.26725	0.77045	0.873169
hsa-miR-125a-5p-4395309	A	0.0038	0.03295	0.122929
hsa-miR-125b-4373148	A	0.13465	0.5374	0.708755
hsa-miR-126-4395339	A	0.0258	0.76655	0.873169
hsa-miR-127-3p-4373147	A	na	na	na
hsa-miR-127-5p-4395340	A	0.96665	0.00495	0.0342964
hsa-miR-128-4395327	A	na	na	na
hsa-miR-129-3p-4373297	A	na	na	na
hsa-miR-129-5p-4373171	A	0.026	0.8464	0.902207
hsa-miR-130a-4373145	A	0.0969	0.02485	0.100435
hsa-miR-130b-4373144	A	na	na	na
hsa-miR-132-4373143	A	na	na	na
hsa-miR-133a-4395357	A	na	na	na
hsa-miR-133b-4395358	A	na	na	na
hsa-miR-134-4373299	A	na	na	na
hsa-miR-135a-4373140	A	na	na	na
hsa-miR-135b-4395372	A	na	na	na
hsa-miR-136-4373173	A	na	na	na
hsa-miR-137-4373301	A	na	na	na
hsa-miR-138-4395395	A	na	na	na
hsa-miR-139-3p-4395424	A	0.00975	0.91465	0.926502
hsa-miR-139-5p-4395400	A	na	na	na
hsa-miR-140-3p-4395345	A	na	na	na
hsa-miR-140-5p-4373374	A	na	na	na
hsa-miR-141-4373137	A	0.5551	0.2064	0.4656
hsa-miR-142-3p-4373136	A	0.2311	0.32585	0.57521
hsa-miR-142-5p-4395359	A	0.00025	0.3331	0.576977
hsa-miR-143-4395360	A	na	na	na
hsa-miR-145-4395389	A	<0,00001	0.8863	0.92442
hsa-miR-146a-4373132	A	0.14045	0.0047	0.0342964
hsa-miR-146b-3p-4395472	A	na	na	na
hsa-miR-146b-5p-4373178	A	0.02525	0.1036	0.295565
hsa-miR-147-4373131	A	na	na	na
hsa-miR-147b-4395373	A	na	na	na
hsa-miR-148a-4373130	A	0.9178	<0,00001	<0,00001
hsa-miR-148b-4373129	A	0.0017	0.84365	0.902207
hsa-miR-149-4395366	A	na	na	na
hsa-miR-150-4373127	A	0.01065	0.376	0.618169
hsa-miR-152-4395170	A	<0,00001	0.4394	0.65572
hsa-miR-153-4373305	A	na	na	na
hsa-miR-154-4373270	A	na	na	na
hsa-miR-15a-4373123	A	na	na	na
hsa-miR-15b-4373122	A	na	na	na
hsa-miR-16-4373121	A	0.17145	0.00045	0.0194
hsa-miR-17-4395419	A	0.0063	0.50405	0.705504
hsa-miR-181a-4373117	A	na	na	na
hsa-miR-181c-4373115	A	na	na	na
hsa-miR-182-4395445	A	na	na	na
hsa-miR-183-4395380	A	na	na	na
hsa-miR-184-4373113	A	0.0051	0.32595	0.57521
hsa-miR-185-4395382	A	0.4735	0.00685	0.04365
hsa-miR-186-4395396	A	0.196	0.8656	0.912643
hsa-miR-187-4373307	A	na	na	na
hsa-miR-188-3p-4395217	A	na	na	na
hsa-miR-18a-4395533	A	na	na	na
hsa-miR-18b-4395328	A	na	na	na
hsa-miR-190-4373110	A	na	na	na
hsa-miR-191-4395410	A	0.05885	0.22225	0.479072
hsa-miR-192-4373108	A	0.0485	0.001	0.0194
hsa-miR-193a-3p-4395361	A	na	na	na
hsa-miR-193a-5p-4395392	A	0.01675	0.00485	0.0342964
hsa-miR-193b-4395478	A	na	na	na
hsa-miR-194-4373106	A	na	na	na
hsa-miR-195-4373105	A	<0,00001	0.16715	0.405339
hsa-miR-196b-4395326	A	na	na	na
hsa-miR-197-4373102	A	0.0602	0.2629	0.531277
hsa-miR-198-4395384	A	na	na	na
hsa-miR-199a-3p-4395415	A	0.3504	0.49805	0.705504
hsa-miR-199a-5p-4373272	A	na	na	na
hsa-miR-199b-5p-4373100	A	na	na	na
hsa-miR-19a-4373099	A	0.0411	0.3487	0.593402
hsa-miR-19b-4373098	A	0.4224	0.0172	0.0794476
hsa-miR-200a-4378069	A	na	na	na
hsa-miR-200b-4395362	A	na	na	na
hsa-miR-200c-4395411	A	na	na	na
hsa-miR-202-4395474	A	na	na	na
hsa-miR-203-4373095	A	na	na	na
hsa-miR-204-4373094	A	na	na	na
hsa-miR-205-4373093	A	na	na	na
hsa-miR-208-4373091	A	na	na	na
hsa-miR-208b-4395401	A	na	na	na
hsa-miR-20a-4373286	A	0.314	0.16375	0.405339
hsa-miR-20b-4373263	A	0.00315	0.5246	0.706753
hsa-miR-21-4373090	A	na	na	na
hsa-miR-210-4373089	A	na	na	na
hsa-miR-211-4373088	A	na	na	na
hsa-miR-212-4373087	A	<0,00001	0.02215	0.0976614
hsa-miR-214-4395417	A	na	na	na
hsa-miR-215-4373084	A	na	na	na
hsa-miR-216a-4395331	A	na	na	na
hsa-miR-216b-4395437	A	na	na	na
hsa-miR-217-4395448	A	na	na	na
hsa-miR-218-4373081	A	na	na	na
hsa-miR-219-1-3p-4395206	A	na	na	na
hsa-miR-219-2-3p-4395501	A	na	na	na
hsa-miR-219-5p-4373080	A	na	na	na
hsa-miR-22-4373079	A	na	na	na
hsa-miR-220-4373078	A	na	na	na
hsa-miR-220b-4395317	A	na	na	na
hsa-miR-220c-4395322	A	0.001	0.2948	0.563719
hsa-miR-221-4373077	A	0.0794	0.8185	0.892073
hsa-miR-222-4395387	A	0.7731	0.1391	0.374797
hsa-miR-223-4395406	A	na	na	na
hsa-miR-224-4395210	A	na	na	na
hsa-miR-23a-4373074	A	na	na	na
hsa-miR-23b-4373073	A	na	na	na
hsa-miR-24-4373072	A	0.29355	0.04625	0.15326
hsa-miR-25-4373071	A	0.18345	0.00065	0.0194
hsa-miR-26a-4395166	A	0.7716	0.81495	0.892073
hsa-miR-26b-4395167	A	0.1727	0.22985	0.484684
hsa-miR-27a-4373287	A	0.19845	0.01235	0.06305
hsa-miR-27b-4373068	A	0.12255	0.0367	0.131643
hsa-miR-28-3p-4395557	A	0.2587	0.6986	0.826393
hsa-miR-28-5p-4373067	A	0.71585	0.402	0.62964
hsa-miR-296-3p-4395212	A	na	na	na
hsa-miR-296-5p-4373066	A	na	na	na
hsa-miR-298-4395301	A	na	na	na
hsa-miR-299-3p-4373189	A	na	na	na
hsa-miR-299-5p-4373188	A	na	na	na
hsa-miR-29a-4395223	A	0.32485	0.6115	0.73229
hsa-miR-29b-4373288	A	na	na	na
hsa-miR-29c-4395171	A	0.02855	0.29935	0.563719
hsa-miR-301a-4373064	A	0.10775	0.5788	0.71979
hsa-miR-301b-4395503	A	na	na	na
hsa-miR-302a-4378070	A	na	na	na
hsa-miR-302b-4378071	A	na	na	na
hsa-miR-302c-4378072	A	<0,00001	0.5555	0.710334
hsa-miR-30b-4373290	A	0.396	0.0604	0.180332
hsa-miR-30c-4373060	A	0.754	0.20145	0.465254
hsa-miR-31-4395390	A	na	na	na
hsa-miR-32-4395220	A	0.09905	0.80685	0.892073
hsa-miR-320-4395388	A	na	na	na
hsa-miR-323-3p-4395338	A	na	na	na
hsa-miR-324-3p-4395272	A	0.00805	0.75735	0.873169
hsa-miR-324-5p-4373052	A	na	na	na
hsa-miR-325-4373051	A	na	na	na
hsa-miR-326-4373050	A	na	na	na
hsa-miR-328-4373049	A	0.3596	0.5157	0.705504
hsa-miR-329-4373191	A	na	na	na
hsa-miR-330-3p-4373047	A	na	na	na
hsa-miR-330-5p-4395341	A	na	na	na
hsa-miR-331-3p-4373046	A	0.00455	0.4319	0.654598
hsa-miR-331-5p-4395344	A	na	na	na
hsa-miR-335-4373045	A	0.0593	0.9092	0.926502
hsa-miR-337-5p-4395267	A	na	na	na
hsa-miR-338-3p-4395363	A	na	na	na
hsa-miR-339-3p-4395295	A	na	na	na
hsa-miR-339-5p-4395368	A	na	na	na
hsa-miR-33b-4395196	A	na	na	na
hsa-miR-340-4395369	A	0.29825	0.44945	0.660555
hsa-miR-342-3p-4395371	A	0.77485	0.0162	0.07857
hsa-miR-342-5p-4395258	A	na	na	na
hsa-miR-345-4395297	A	0.4349	0.4283	0.654598
hsa-miR-346-4373038	A	na	na	na
hsa-miR-34a-4395168	A	na	na	na
hsa-miR-34c-5p-4373036	A	na	na	na
hsa-miR-361-5p-4373035	A	na	na	na
hsa-miR-362-3p-4395228	A	na	na	na
hsa-miR-362-5p-4378092	A	na	na	na
hsa-miR-363-4378090	A	na	na	na
hsa-miR-365-4373194	A	0.48025	0.00345	0.0342964
hsa-miR-367-4373034	A	na	na	na
hsa-miR-369-3p-4373032	A	na	na	na
hsa-miR-369-5p-4373195	A	na	na	na
hsa-miR-370-4395386	A	na	na	na
hsa-miR-371-3p-4395235	A	na	na	na
hsa-miR-372-4373029	A	na	na	na
hsa-miR-373-4378073	A	na	na	na
hsa-miR-374a-4373028	A	0.17845	0.0301	0.116788
hsa-miR-374b-4381045	A	0.00745	0.36145	0.604494
hsa-miR-375-4373027	A	0.71885	0.4942	0.705504
hsa-miR-376a-4373026	A	0.70575	0.1659	0.405339
hsa-miR-376b-4373196	A	na	na	na
hsa-miR-376c-4395233	A	0.32505	0.0474	0.15326
hsa-miR-377-4373025	A	na	na	na
hsa-miR-379-4373349	A	na	na	na
hsa-miR-380-4373022	A	na	na	na
hsa-miR-381-4373020	A	na	na	na
hsa-miR-382-4373019	A	na	na	na
hsa-miR-383-4373018	A	na	na	na
hsa-miR-384-4373017	A	na	na	na
hsa-miR-409-5p-4395442	A	na	na	na
hsa-miR-410-4378093	A	na	na	na
hsa-miR-411-4381013	A	na	na	na
hsa-miR-412-4373199	A	na	na	na
hsa-miR-422a-4395408	A	na	na	na
hsa-miR-423-5p-4395451	A	0.04475	0.15395	0.403599
hsa-miR-424-4373201	A	na	na	na
hsa-miR-425-4380926	A	na	na	na
hsa-miR-429-4373203	A	na	na	na
hsa-miR-431-4395173	A	na	na	na
hsa-miR-433-4373205	A	na	na	na
hsa-miR-448-4373206	A	na	na	na
hsa-miR-449a-4373207	A	na	na	na
hsa-miR-449b-4381011	A	na	na	na
hsa-miR-450a-4395414	A	na	na	na
hsa-miR-450b-3p-4395319	A	na	na	na
hsa-miR-450b-5p-4395318	A	na	na	na
hsa-miR-451-4373360	A	0.50895	0.0082	0.0467882
hsa-miR-452-4395440	A	na	na	na
hsa-miR-453-4395429	A	na	na	na
hsa-miR-454-4395434	A	na	na	na
hsa-miR-455-3p-4395355	A	na	na	na
hsa-miR-455-5p-4378098	A	na	na	na
hsa-miR-483-5p-4395449	A	0.0012	0.038	0.131643
hsa-miR-484-4381032	A	0.9528	0.5656	0.712509
hsa-miR-485-3p-4378095	A	<0,00001	0.5407	0.708755
hsa-miR-485-5p-4373212	A	na	na	na
hsa-miR-486-3p-4395204	A	na	na	na
hsa-miR-486-5p-4378096	A	0.55445	0.77415	0.873169
hsa-miR-487a-4378097	A	na	na	na
hsa-miR-487b-4378102	A	na	na	na
hsa-miR-488-4395468	A	na	na	na
hsa-miR-489-4395469	A	na	na	na
hsa-miR-490-3p-4373215	A	na	na	na
hsa-miR-491-3p-4395471	A	na	na	na
hsa-miR-491-5p-4381053	A	na	na	na
hsa-miR-492-4373217	A	na	na	na
hsa-miR-493-4395475	A	na	na	na
hsa-miR-494-4395476	A	na	na	na
hsa-miR-495-4381078	A	na	na	na
hsa-miR-496-4386771	A	na	na	na
hsa-miR-499-3p-4395538	A	na	na	na
hsa-miR-499-5p-4381047	A	na	na	na
hsa-miR-500-4395539	A	na	na	na
hsa-miR-501-3p-4395546	A	na	na	na
hsa-miR-501-5p-4373226	A	na	na	na
hsa-miR-502-3p-4395194	A	na	na	na
hsa-miR-502-5p-4373227	A	na	na	na
hsa-miR-503-4373228	A	na	na	na
hsa-miR-504-4395195	A	na	na	na
hsa-miR-505-4395200	A	na	na	na
hsa-miR-506-4373231	A	na	na	na
hsa-miR-507-4373232	A	na	na	na
hsa-miR-508-3p-4373233	A	na	na	na
hsa-miR-508-5p-4395203	A	na	na	na
hsa-miR-509-3-5p-4395266	A	na	na	na
hsa-miR-509-5p-4395346	A	na	na	na
hsa-miR-510-4395352	A	na	na	na
hsa-miR-511-4373236	A	na	na	na
hsa-miR-512-3p-4381034	A	na	na	na
hsa-miR-512-5p-4373238	A	na	na	na
hsa-miR-513-5p-4395201	A	na	na	na
hsa-miR-515-3p-4395480	A	na	na	na
hsa-miR-515-5p-4373242	A	na	na	na
hsa-miR-516a-5p-4395527	A	na	na	na
hsa-miR-516b-4395172	A	na	na	na
hsa-miR-517a-4395513	A	na	na	na
hsa-miR-517b-4373244	A	na	na	na
hsa-miR-517c-4373264	A	na	na	na
hsa-miR-518a-3p-4395508	A	na	na	na
hsa-miR-518a-5p-4395507	A	na	na	na
hsa-miR-518b-4373246	A	na	na	na
hsa-miR-518c-4395512	A	na	na	na
hsa-miR-518d-3p-4373248	A	0.0335	0.00155	0.0214786
hsa-miR-518d-5p-4395500	A	na	na	na
hsa-miR-518e-4395506	A	na	na	na
hsa-miR-518f-4395499	A	na	na	na
hsa-miR-519a-4395526	A	na	na	na
hsa-miR-519c-3p-4373251	A	na	na	na
hsa-miR-519d-4395514	A	na	na	na
hsa-miR-519e-4395481	A	na	na	na
hsa-miR-520a-3p-4373268	A	na	na	na
hsa-miR-520a-5p-4378085	A	na	na	na
hsa-miR-520b-4373252	A	na	na	na
hsa-miR-520d-5p-4395504	A	na	na	na
hsa-miR-520e-4373255	A	na	na	na
hsa-miR-520f-4373256	A	na	na	na
hsa-miR-520g-4373257	A	na	na	na
hsa-miR-521-4373259	A	na	na	na
hsa-miR-522-4395524	A	na	na	na
hsa-miR-523-4395497	A	na	na	na
hsa-miR-524-5p-4395174	A	na	na	na
hsa-miR-525-3p-4395496	A	na	na	na
hsa-miR-525-5p-4378088	A	na	na	na
hsa-miR-526b-4395493	A	na	na	na
hsa-miR-532-3p-4395466	A	0.94975	0.25945	0.531277
hsa-miR-532-5p-4380928	A	0.0921	0.00155	0.0214786
hsa-miR-539-4378103	A	na	na	na
hsa-miR-541-4395312	A	na	na	na
hsa-miR-542-3p-4378101	A	na	na	na
hsa-miR-542-5p-4395351	A	na	na	na
hsa-miR-544-4395376	A	na	na	na
hsa-miR-545-4395378	A	na	na	na
hsa-miR-548a-3p-4380948	A	na	na	na
hsa-miR-548a-5p-4395523	A	na	na	na
hsa-miR-548b-3p-4380951	A	na	na	na
hsa-miR-548b-5p-4395519	A	na	na	na
hsa-miR-548c-3p-4380993	A	na	na	na
hsa-miR-548c-5p-4395540	A	na	na	na
hsa-miR-548d-3p-4381008	A	na	na	na
hsa-miR-548d-5p-4395348	A	na	na	na
hsa-miR-551b-4380945	A	na	na	na
hsa-miR-556-3p-4395456	A	na	na	na
hsa-miR-556-5p-4395455	A	na	na	na
hsa-miR-561-4380938	A	na	na	na
hsa-miR-570-4395458	A	na	na	na
hsa-miR-574-3p-4395460	A	0.0447	0.0504	0.157703
hsa-miR-576-3p-4395462	A	na	na	na
hsa-miR-576-5p-4395461	A	na	na	na
hsa-miR-579-4395509	A	na	na	na
hsa-miR-582-3p-4395510	A	na	na	na
hsa-miR-582-5p-4395175	A	na	na	na
hsa-miR-589-4395520	A	na	na	na
hsa-miR-590-5p-4395176	A	0.4682	0.0039	0.0342964
hsa-miR-597-4380960	A	0.00025	0.98915	0.98915
hsa-miR-598-4395179	A	0.79505	0.2787	0.551712
hsa-miR-615-3p-4386777	A	na	na	na
hsa-miR-615-5p-4395464	A	na	na	na
hsa-miR-616-4395525	A	na	na	na
hsa-miR-618-4380996	A	na	na	na
hsa-miR-624-4395541	A	na	na	na
hsa-miR-625-4395542	A	na	na	na
hsa-miR-627-4380967	A	na	na	na
hsa-miR-628-5p-4395544	A	0.0145	0.32615	0.57521
hsa-miR-629-4395547	A	na	na	na
hsa-miR-636-4395199	A	na	na	na
hsa-miR-642-4380995	A	na	na	na
hsa-miR-651-4381007	A	na	na	na
hsa-miR-652-4395463	A	na	na	na
hsa-miR-653-4395403	A	na	na	na
hsa-miR-654-3p-4395350	A	na	na	na
hsa-miR-654-5p-4381014	A	na	na	na
hsa-miR-655-4381015	A	na	na	na
hsa-miR-660-4380925	A	0.48025	0.00095	0.0194
hsa-miR-671-3p-4395433	A	na	na	na
hsa-miR-672-4395438	A	na	na	na
hsa-miR-674-4395193	A	na	na	na
hsa-miR-708-4395452	A	na	na	na
hsa-miR-744-4395435	A	0.001	0.40245	0.62964
hsa-miR-758-4395180	A	na	na	na
hsa-miR-871-4395465	A	na	na	na
hsa-miR-872-4395375	A	<0,00001	0.06135	0.180332
hsa-miR-873-4395467	A	na	na	na
hsa-miR-874-4395379	A	na	na	na
hsa-miR-875-3p-4395315	A	na	na	na
hsa-miR-876-3p-4395336	A	na	na	na
hsa-miR-876-5p-4395316	A	na	na	na
hsa-miR-885-3p-4395483	A	na	na	na
hsa-miR-885-5p-4395407	A	0.86025	0.003	0.0342964
hsa-miR-886-3p-4395305	A	na	na	na
hsa-miR-886-5p-4395304	A	na	na	na
hsa-miR-887-4395485	A	na	na	na
hsa-miR-888-4395323	A	na	na	na
hsa-miR-889-4395313	A	na	na	na
hsa-miR-890-4395320	A	na	na	na
hsa-miR-891a-4395302	A	na	na	na
hsa-miR-891b-4395321	A	na	na	na
hsa-miR-892a-4395306	A	na	na	na
hsa-miR-9-4373285	A	0.04985	0.21925	0.479072
hsa-miR-92a-4395169	A	0.6161	0.1161	0.321763
hsa-miR-93-4373302	A	na	na	na
hsa-miR-95-4373011	A	na	na	na
hsa-miR-96-4373372	A	na	na	na
hsa-miR-98-4373009	A	na	na	na
hsa-miR-99a-4373008	A	na	na	na
hsa-miR-99b-4373007	A	0.48095	0.5874	0.721238
MammU6-4395470	A	0.0014	0.5164	0.705504
RNU44-4373384	A	na	na	na
RNU48-4373383	A	0.9028	0.0235	0.0991087
ath-miR159a-4373390	B	na	na	na
hsa-let-7a*-4395418	B	na	na	na
hsa-let-7b*-4395515	B	na	na	na
hsa-let-7d*-4378108	B	na	na	na
hsa-let-7e*-4395518	B	na	na	na
hsa-let-7f-1*-4395528	B	na	na	na
hsa-let-7f-2*-4395529	B	na	na	na
hsa-let-7g*-4395229	B	na	na	na
hsa-let-7i*-4395283	B	na	na	na
hsa-miR-100*-4395253	B	na	na	na
hsa-miR-101*-4395254	B	na	na	na
hsa-miR-105*-4395279	B	na	na	na
hsa-miR-106a*-4395281	B	na	na	na
hsa-miR-106b*-4395491	B	na	na	na
hsa-miR-10a*-4395399	B	na	na	na
hsa-miR-10b*-4395426	B	na	na	na
hsa-miR-122*-4395241	B	na	na	na
hsa-miR-124*-4395308	B	na	na	na
hsa-miR-125b-1*-4395489	B	na	na	na
hsa-miR-125b-2*-4395269	B	na	na	na
hsa-miR-126*-4373269	B	0.42	0.0752	0.2726
hsa-miR-130a*-4395242	B	na	na	na
hsa-miR-130b*-4395225	B	na	na	na
hsa-miR-132*-4395243	B	na	na	na
hsa-miR-135a*-4395343	B	0.0002	0.22165	0.459132
hsa-miR-135b*-4395270	B	na	na	na
hsa-miR-136*-4395211	B	na	na	na
hsa-miR-138-1*-4395273	B	0.90525	0.61075	0.910462
hsa-miR-138-2*-4395255	B	na	na	na
hsa-miR-141*-4395256	B	na	na	na
hsa-miR-143*-4395257	B	na	na	na
hsa-miR-144*-4395259	B	0.63015	0.02595	0.15051
hsa-miR-145*-4395260	B	na	na	na
hsa-miR-146a*-4395274	B	na	na	na
hsa-miR-148a*-4395245	B	na	na	na
hsa-miR-148b*-4395271	B	na	na	na
hsa-miR-149*-4395275	B	na	na	na
hsa-miR-151-3p-4395365	B	0.95315	0.91185	0.945296
hsa-miR-154*-4378065	B	na	na	na
hsa-miR-155*-4395398	B	na	na	na
hsa-miR-15a*-4395530	B	na	na	na
hsa-miR-15b*-4395284	B	na	na	na
hsa-miR-16-1*-4395531	B	na	na	na
hsa-miR-16-2*-4395282	B	na	na	na
hsa-miR-17*-4395532	B	na	na	na
hsa-miR-181a-2*-4395428	B	na	na	na
hsa-miR-181a*-4373086	B	na	na	na
hsa-miR-181c*-4395444	B	na	na	na
hsa-miR-182*-4378066	B	na	na	na
hsa-miR-183*-4395381	B	na	na	na
hsa-miR-185*-4395215	B	na	na	na
hsa-miR-186*-4395216	B	na	na	na
hsa-miR-188-5p-4395431	B	0.5909	0.20165	0.459132
hsa-miR-18a*-4395534	B	na	na	na
hsa-miR-18b*-4395421	B	na	na	na
hsa-miR-190b-4395374	B	na	na	na
hsa-miR-192*-4395383	B	na	na	na
hsa-miR-193b*-4395477	B	na	na	na
hsa-miR-194*-4395490	B	na	na	na
hsa-miR-195*-4395218	B	na	na	na
hsa-miR-19a*-4395535	B	na	na	na
hsa-miR-19b-1*-4395536	B	0.07255	0.64895	0.910462
hsa-miR-19b-2*-4395537	B	na	na	na
hsa-miR-200a*-4373273	B	na	na	na
hsa-miR-200b*-4395385	B	na	na	na
hsa-miR-200c*-4395397	B	na	na	na
hsa-miR-202*-4395473	B	na	na	na
hsa-miR-206-4373092	B	na	na	na
hsa-miR-20a*-4395548	B	na	na	na
hsa-miR-20b*-4395422	B	na	na	na
hsa-miR-21*-4395549	B	na	na	na
hsa-miR-214*-4395404	B	na	na	na
hsa-miR-218-2*-4395405	B	na	na	na
hsa-miR-22*-4395412	B	na	na	na
hsa-miR-221*-4395207	B	na	na	na
hsa-miR-222*-4395208	B	na	na	na
hsa-miR-223*-4395209	B	0.7942	0.00025	0.00725
hsa-miR-23a*-4395550	B	na	na	na
hsa-miR-23b*-4395237	B	na	na	na
hsa-miR-24-1*-4395551	B	na	na	na
hsa-miR-25*-4395553	B	na	na	na
hsa-miR-26a-1*-4395554	B	na	na	na
hsa-miR-26a-2*-4395226	B	na	na	na
hsa-miR-26b*-4395555	B	na	na	na
hsa-miR-27a*-4395556	B	na	na	na
hsa-miR-27b*-4395285	B	na	na	na
hsa-miR-29a*-4395558	B	na	na	na
hsa-miR-29b-1*-4395276	B	na	na	na
hsa-miR-29b-2*-4395277	B	na	na	na
hsa-miR-29c*-4381131	B	na	na	na
hsa-miR-302a*-4395492	B	na	na	na
hsa-miR-302b*-4395230	B	na	na	na
hsa-miR-302c*-4373277	B	na	na	na
hsa-miR-302d-4373063	B	na	na	na
hsa-miR-302d*-4395231	B	na	na	na
hsa-miR-30a-4373061	B	0.1441	0.00065	0.009425
hsa-miR-30a*-4373062	B	0.5463	0.03605	0.174242
hsa-miR-30b*-4395240	B	na	na	na
hsa-miR-30c-1*-4395219	B	na	na	na
hsa-miR-30c-2*-4395221	B	na	na	na
hsa-miR-30d-4373059	B	0.4306	0.00715	0.0518375
hsa-miR-30d*-4395416	B	na	na	na
hsa-miR-30e-4395334	B	0.50865	0.0012	0.0116
hsa-miR-30e*-4373057	B	0.68085	0.98395	0.98395
hsa-miR-32*-4395222	B	na	na	na
hsa-miR-335*-4395296	B	na	na	na
hsa-miR-337-3p-4395268	B	na	na	na
hsa-miR-33a*-4395247	B	na	na	na
hsa-miR-340*-4395370	B	na	na	na
hsa-miR-34a*-4395427	B	na	na	na
hsa-miR-34b*-4373037	B	na	na	na
hsa-miR-361-3p-4395227	B	na	na	na
hsa-miR-363*-4380917	B	na	na	na
hsa-miR-367*-4395232	B	na	na	na
hsa-miR-373*-4373279	B	na	na	na
hsa-miR-374a*-4395236	B	na	na	na
hsa-miR-374b*-4395502	B	na	na	na
hsa-miR-376a*-4395238	B	na	na	na
hsa-miR-377*-4395239	B	na	na	na
hsa-miR-378-4395354	B	0.8511	0.3725	0.652671
hsa-miR-378*-4373024	B	na	na	na
hsa-miR-379*-4395244	B	na	na	na
hsa-miR-380*-4373021	B	na	na	na
hsa-miR-409-3p-4395443	B	na	na	na
hsa-miR-411*-4395349	B	na	na	na
hsa-miR-424*-4395420	B	na	na	na
hsa-miR-425*-4395413	B	0.285	0.8886	0.945296
hsa-miR-431*-4395423	B	na	na	na
hsa-miR-432-4373280	B	na	na	na
hsa-miR-432*-4378076	B	na	na	na
hsa-miR-452*-4395441	B	na	na	na
hsa-miR-454*-4395185	B	na	na	na
hsa-miR-488*-4373213	B	na	na	na
hsa-miR-493*-4373218	B	na	na	na
hsa-miR-497-4373222	B	na	na	na
hsa-miR-497*-4395479	B	na	na	na
hsa-miR-498-4373223	B	na	na	na
hsa-miR-500*-4373225	B	na	na	na
hsa-miR-505*-4395198	B	na	na	na
hsa-miR-509-3p-4395347	B	0.0116	0.19885	0.459132
hsa-miR-513-3p-4395202	B	na	na	na
hsa-miR-516a-3p-4373183	B	na	na	na
hsa-miR-517*-4378078	B	na	na	na
hsa-miR-518c*-4378082	B	na	na	na
hsa-miR-518e*-4395482	B	na	na	na
hsa-miR-518f*-4395498	B	na	na	na
hsa-miR-519b-3p-4395495	B	na	na	na
hsa-miR-519e*-4378084	B	na	na	na
hsa-miR-520c-3p-4395511	B	0.21535	0.9127	0.945296
hsa-miR-520h-4373258	B	na	na	na
hsa-miR-524-3p-4378087	B	na	na	na
hsa-miR-526b*-4395494	B	0.28945	0.90485	0.945296
hsa-miR-541*-4395311	B	na	na	na
hsa-miR-543-4395487	B	na	na	na
hsa-miR-545*-4395377	B	na	na	na
hsa-miR-549-4380921	B	na	na	na
hsa-miR-550-4395521	B	na	na	na
hsa-miR-550*-4380954	B	na	na	na
hsa-miR-551a-4380929	B	na	na	na
hsa-miR-551b*-4395457	B	na	na	na
hsa-miR-552-4380930	B	na	na	na
hsa-miR-553-4380931	B	na	na	na
hsa-miR-554-4380932	B	na	na	na
hsa-miR-555-4380933	B	na	na	na
hsa-miR-557-4380935	B	na	na	na
hsa-miR-558-4380936	B	na	na	na
hsa-miR-559-4380937	B	na	na	na
hsa-miR-562-4380939	B	na	na	na
hsa-miR-563-4380940	B	na	na	na
hsa-miR-564-4380941	B	na	na	na
hsa-miR-565-4380942	B	na	na	na
hsa-miR-566-4380943	B	na	na	na
hsa-miR-567-4380944	B	na	na	na
hsa-miR-569-4380946	B	na	na	na
hsa-miR-571-4381016	B	na	na	na
hsa-miR-572-4381017	B	na	na	na
hsa-miR-573-4381018	B	na	na	na
hsa-miR-575-4381020	B	na	na	na
hsa-miR-578-4381022	B	na	na	na
hsa-miR-580-4381024	B	na	na	na
hsa-miR-581-4386744	B	na	na	na
hsa-miR-583-4381025	B	na	na	na
hsa-miR-584-4381026	B	na	na	na
hsa-miR-585-4381027	B	na	na	na
hsa-miR-586-4380949	B	na	na	na
hsa-miR-587-4380950	B	na	na	na
hsa-miR-588-4380952	B	na	na	na
hsa-miR-589*-4380953	B	na	na	na
hsa-miR-591-4380955	B	na	na	na
hsa-miR-592-4380956	B	na	na	na
hsa-miR-593-4395522	B	na	na	na
hsa-miR-593*-4380957	B	na	na	na
hsa-miR-595-4395178	B	na	na	na
hsa-miR-596-4380959	B	na	na	na
hsa-miR-599-4380962	B	na	na	na
hsa-miR-600-4380963	B	na	na	na
hsa-miR-601-4380965	B	na	na	na
hsa-miR-603-4380972	B	na	na	na
hsa-miR-604-4380973	B	na	na	na
hsa-miR-605-4386742	B	na	na	na
hsa-miR-606-4380974	B	na	na	na
hsa-miR-607-4380975	B	na	na	na
hsa-miR-608-4380976	B	na	na	na
hsa-miR-609-4380978	B	na	na	na
hsa-miR-610-4380980	B	na	na	na
hsa-miR-612-4380983	B	na	na	na
hsa-miR-613-4380989	B	na	na	na
hsa-miR-614-4380990	B	na	na	na
hsa-miR-616*-4380992	B	na	na	na
hsa-miR-617-4380994	B	na	na	na
hsa-miR-619-4380998	B	na	na	na
hsa-miR-621-4381001	B	na	na	na
hsa-miR-622-4380961	B	na	na	na
hsa-miR-623-4386740	B	na	na	na
hsa-miR-624*-4380964	B	na	na	na
hsa-miR-625*-4395543	B	0.08645	0.209	0.459132
hsa-miR-626-4380966	B	na	na	na
hsa-miR-628-3p-4395545	B	na	na	na
hsa-miR-629*-4380969	B	na	na	na
hsa-miR-630-4380970	B	na	na	na
hsa-miR-631-4380971	B	na	na	na
hsa-miR-632-4380977	B	0.7219	0.8111	0.945296
hsa-miR-633-4380979	B	na	na	na
hsa-miR-634-4380981	B	na	na	na
hsa-miR-635-4380982	B	na	na	na
hsa-miR-637-4380985	B	na	na	na
hsa-miR-638-4380986	B	na	na	na
hsa-miR-639-4380987	B	na	na	na
hsa-miR-640-4386743	B	na	na	na
hsa-miR-641-4380988	B	na	na	na
hsa-miR-643-4380997	B	na	na	na
hsa-miR-644-4380999	B	na	na	na
hsa-miR-645-4381000	B	5e-05	0.2756	0.532827
hsa-miR-646-4381002	B	na	na	na
hsa-miR-647-4381003	B	na	na	na
hsa-miR-648-4381004	B	na	na	na
hsa-miR-649-4381005	B	na	na	na
hsa-miR-650-4381006	B	na	na	na
hsa-miR-656-4380920	B	na	na	na
hsa-miR-657-4380922	B	na	na	na
hsa-miR-658-4380923	B	na	na	na
hsa-miR-659-4380924	B	na	na	na
hsa-miR-661-4381009	B	na	na	na
hsa-miR-662-4381010	B	na	na	na
hsa-miR-668-4395181	B	na	na	na
hsa-miR-675-4395192	B	na	na	na
hsa-miR-7-1*-4381118	B	na	na	na
hsa-miR-7-2*-4395425	B	na	na	na
hsa-miR-7-4378130	B	na	na	na
hsa-miR-708*-4395453	B	na	na	na
hsa-miR-744*-4395436	B	na	na	na
hsa-miR-760-4395439	B	0.6191	0.79005	0.945296
hsa-miR-766-4395177	B	0.1327	0.14415	0.418035
hsa-miR-767-3p-4395184	B	na	na	na
hsa-miR-767-5p-4395182	B	na	na	na
hsa-miR-768-3p-4395188	B	na	na	na
hsa-miR-769-3p-4395190	B	na	na	na
hsa-miR-769-5p-4395186	B	na	na	na
hsa-miR-770-5p-4395189	B	na	na	na
hsa-miR-801-4395183	B	<0,00001	0.87435	0.945296
hsa-miR-875-5p-4395314	B	na	na	na
hsa-miR-877-4395402	B	0.9908	0.14175	0.418035
hsa-miR-888*-4395324	B	na	na	na
hsa-miR-892b-4395325	B	na	na	na
hsa-miR-9*-4395342	B	na	na	na
hsa-miR-920-4395261	B	na	na	na
hsa-miR-921-4395262	B	na	na	na
hsa-miR-922-4395263	B	na	na	na
hsa-miR-923-4395264	B	0.0008	0.06465	0.267836
hsa-miR-924-4395265	B	na	na	na
hsa-miR-92a-1*-4395248	B	na	na	na
hsa-miR-92a-2*-4395249	B	na	na	na
hsa-miR-92b*-4395454	B	na	na	na
hsa-miR-93*-4395250	B	0.40365	0.6593	0.910462
hsa-miR-933-4395287	B	na	na	na
hsa-miR-934-4395288	B	na	na	na
hsa-miR-935-4395289	B	na	na	na
hsa-miR-936-4395290	B	na	na	na
hsa-miR-937-4395291	B	na	na	na
hsa-miR-938-4395292	B	na	na	na
hsa-miR-939-4395293	B	na	na	na
hsa-miR-941-4395294	B	na	na	na
hsa-miR-942-4395298	B	na	na	na
hsa-miR-943-4395299	B	na	na	na
hsa-miR-944-4395300	B	na	na	na
hsa-miR-96*-4395251	B	na	na	na
hsa-miR-99a*-4395252	B	na	na	na
hsa-miR-99b*-4395307	B	na	na	na
MammU6-4395470	B	0.00045	0.5819	0.910462
RNU24-4373379	B	na	na	na
RNU43-4373375	B	na	na	na
RNU44-4373384	B	na	na	na
RNU48-4373383	B	0.2672	0.3826	0.652671
RNU6B-4373381	B	na	na	na
p-val <0,05
na = not applicable (miRNA undetected or not detected in at least 80% of subjects of at least one category)
